# Supplementary material for: Differential gene expression in Varroa jacobsoni mites following a host shift to European honey bees (Apis mellifera)
Source: BMC Genomics. 2016 Nov 16;17:926. doi: 10.1186/s12864-016-3130-3 (PMC5112721; doi:10.1186/s12864-016-3130-3)
Supplement: Additional file 2: Table S1. — Varroa jacobsoni, 1013 differentially expressed genes (FDR < 0.05 and absolute logFC ≥ 2) using EdgeR. (XLSX 145 kb) [file 12864_2016_3130_MOESM2_ESM.xlsx]

## Sheet: EdgeR(1013)DEG
Table S1. Varroa jacobsoni, 1013 differentially expressed genes (FDR < 0.05 and absolute logFC ≥ 2) using EdgeR.
Gene id	logFC	logCPM	PValue	FDR	vj_s1.Ac_rep1	vj_s7.2.Ac_rep2	vj_s11.2.Ac_rep3	vj_c1.1.Am_rep1	vj_c1.2.Am_rep2	vj_jc1.Am_rep3	vj_b1.Am_rep4	vj_jb1.Am_rep5
comp116742	12.1553	2.24861	2.45744e-13	4.62748e-09	0	0	0	3.525	6.397	2.711	0.771	1.395
comp144900	10.613	2.57463	7.23896e-13	9.08755e-09	0.103	0	0	116.802	27.483	26.308	50.939	9.97
77886	6.51013	4.20843	6.20333e-10	4.67247e-06	0.094	0.44	0.407	36.103	31.856	15.751	21.464	2.791
comp77735	11.4187	1.51622	1.22351e-09	6.58264e-06	0	0	0	64.397	15.676	6.213	15.969	2.369
82101	8.37228	6.21713	1.64767e-09	7.75662e-06	0.094	0.061	0.092	1.845	8.91	19.438	123.111	4.52
80834	7.81787	3.74242	7.99498e-09	2.73726e-05	0.168	0.208	0.33	0.064	0.632	1.204	5.021	3.677
82105	9.46987	4.17121	8.80972e-09	2.76486e-05	0.234	0.135	0.092	4.183	26.678	60.891	523.855	11.671
comp111825	9.18855	1.78658	1.12876e-08	3.19044e-05	0	0.024	0	5.16	2.197	6.423	0.054	10.116
18245	9.31884	4.60092	1.18601e-08	3.19044e-05	0.066	0.11	0.092	5.215	13.042	25.483	297.608	2.645
87563	6.77655	7.64667	2.7536e-08	6.91355e-05	0.58	0.88	0.906	17.782	16.045	58.467	392.394	15.45
126657	11.9424	2.03466	4.78415e-08	0.00011261	0	0	0	0.831	0.421	0	1.137	0.988
123096	8.43764	6.5988	8.06972e-08	0.000178773	0.281	0.44	0.545	7.982	0.572	192.911	348.655	316.389
18220	11.2909	3.1153	9.77498e-08	0.00020452	0	0.037	0	1.425	6.728	15.97	188.869	1.381
comp122810	8.23434	0.255628	1.79167e-07	0.000340552	0.028	0	0	4.192	1.099	4.479	0.731	9.723
148389	12.0785	2.16776	1.80851e-07	0.000340552	0	0	0	0.237	0.339	3.923	16.037	0.116
comp85457	10.2345	2.06467	1.9778e-07	0.000354695	0	0.037	0	1.215	1.385	19.851	40.221	0.741
comp191161	11.7151	1.81084	2.15308e-07	0.000368578	0	0	0	85.348	17.331	8.25	5.914	0.174
comp116699	11.7444	1.83911	2.77414e-07	0.000435321	0	0	0	2.183	2.694	12.039	0	26.263
comp98418	8.14818	1.72682	2.98501e-07	0.000449674	0	0.012	0.031	13.453	0.489	1.717	0.392	15.173
70401	9.96921	3.62163	3.30941e-07	0.000479368	0.112	0	0.046	3.745	2.965	44.357	252.502	1.439
103789	7.50173	1.84673	4.62414e-07	0.000610121	0.019	0.037	0.031	0.904	0.956	11.592	18.243	0.421
119384	10.5403	2.27314	4.6981e-07	0.000610121	0	0	0.008	0.402	0.474	8.696	21.382	0.145
133177	3.82464	4.45383	5.06277e-07	0.000635564	0.983	0.795	0.868	3.16	5.576	9.9	31.749	23.138
comp116994	10.3453	0.459508	5.23893e-07	0.000636462	0	0	0	10.375	1.023	6.987	0.068	4.447
comp16534	9.66409	-0.205066	5.9544e-07	0.000681023	0	0	0	4.566	0.745	9.841	0.839	13.604
66440	5.26109	5.87136	5.96739e-07	0.000681023	0.505	4.414	0.537	8.348	17.181	102.984	156.47	70.853
comp123927	7.61738	2.07057	6.67279e-07	0.000718011	0.047	0.037	0.161	6.795	1.784	15.01	0.23	49.444
106703	12.1166	2.20531	7.86123e-07	0.000822393	0	0	0	0.922	0.391	8.477	40.802	0.116
128332	5.40665	2.04782	8.92603e-07	0.000862523	0.131	0.098	0.084	1.927	5.456	2.366	13.858	0.509
516	8.56636	5.71739	8.93189e-07	0.000862523	0.215	0.073	0.123	1.078	3.138	36.452	269.323	3.779
93767	9.97318	1.80437	9.25784e-07	0.000866238	0	0.012	0	0.53	0.911	15.347	26.444	0.218
133736	9.29366	2.78899	9.81042e-07	0.000866238	0.009	0.012	0.008	0.192	0.369	7.61	26.972	0.189
64387	11.1244	1.22239	1.01591e-06	0.000866238	0	0	0	0.301	0.233	4.083	10.664	0.087
comp116356	8.9917	-0.84988	1.04227e-06	0.000866238	0	0	0	3.763	0.677	2.467	0.365	3.328
124457	11.7041	1.79389	1.04846e-06	0.000866238	0	0	0	0.219	0.271	4.268	14.859	0.058
93773	9.39383	2.68144	1.05098e-06	0.000866238	0	0.012	0.031	0.63	0.926	15.179	56.636	0.436
comp111970	10.7437	0.845449	1.05804e-06	0.000866238	0	0	0	0.073	0.075	1.6	2.49	0.044
77881	8.19237	3.7022	1.18947e-06	0.00095312	0.047	0	0.023	0.42	0.625	6.289	34.049	1.192
82746	9.98295	4.96722	1.22565e-06	0.00096165	0.066	0.012	0.031	0.932	1.317	48.525	168.204	0.276
50025	9.33452	2.76267	1.31736e-06	0.00101251	0.037	0.012	0	0.621	0.677	10.094	42.291	0.378
75117	9.92594	8.39743	1.36461e-06	0.00101443	0.14	0.978	0.775	33.016	8.037	2914.13	49.301	39.227
125688	9.66261	2.79957	1.37372e-06	0.00101443	0.009	0	0.008	0.247	0.399	7.391	26.295	0.16
55282	7.75639	3.56462	1.4072e-06	0.00101917	0.14	0.11	0.092	2.009	1.821	26.241	107.101	0.799
67834	7.73507	3.44376	1.43624e-06	0.00102057	0.037	0.024	0.015	0.192	0.038	9.9	14.995	7.005
99464	3.43579	2.10319	1.52458e-06	0.00105787	0.14	0.452	0.069	1.863	2.514	1.33	2.328	1.25
comp116696	3.97559	3.8183	1.54914e-06	0.00105787	46.292	21.24	26.042	71.676	205.576	742.971	567.581	529.559
comp90975	8.87244	1.8395	1.573e-06	0.00105787	0	0.012	0.031	0.347	0.369	3.494	0.122	22.978
68881	8.02196	-0.112475	1.63345e-06	0.00107925	0	0.012	0	0.292	0.135	2.374	2.287	0.233
159867	8.30932	2.99781	1.75763e-06	0.00114128	0.037	0.012	0.023	0.448	0.595	9.075	36.702	0.363
comp115718	7.11752	-0.247525	1.80193e-06	0.00115021	0	0.049	0	4.156	0.813	4.344	0.176	3.168
126468	10.3282	0.43476	1.86329e-06	0.00115896	0	0	0	0.146	0.045	1.019	2.409	0.044
97649	9.78562	-0.0935686	2.15287e-06	0.00130773	0	0	0	1.096	0.181	4.597	5.102	0.116
comp117764	6.47898	0.292326	2.23301e-06	0.00133488	0.019	0.037	0.015	6.576	1.272	10.338	0.108	4.738
142315	9.11817	1.56311	2.2977e-06	0.00133762	0	0	0.046	0.374	2.303	34.886	34.672	0.48
126973	8.12317	3.2106	2.33217e-06	0.00133762	0.075	0.098	0.015	0.575	1.385	19.582	73.945	0.872
comp123347	8.34902	2.31508	2.34415e-06	0.00133762	0	0	0.015	1.571	2.039	2.576	0	13.313
98246	7.72967	6.40687	2.59389e-06	0.00145804	0.412	0.208	0.215	1.543	4.199	73.065	256.751	2.02
89670	10.5792	0.682008	2.72249e-06	0.00149229	0	0	0	0.53	0.203	5.152	11.463	0.102
comp187508	11.3055	1.39873	2.75783e-06	0.00149229	0	0	0	0.265	0.384	7.131	30.423	0.233
128399	8.20158	5.56235	2.7737e-06	0.00149229	0.168	0.196	0.077	0.658	0.241	9.589	153.358	99.441
26620	7.56832	4.31744	2.83737e-06	0.00150505	0.215	0.086	0.146	1.9	1.799	29.869	133.369	1.003
comp85366	7.27567	7.37759	3.22983e-06	0.00168943	7.441	0.037	0.131	406.016	76.121	82.216	371.296	22.484
comp121133	6.95746	-0.297941	3.32857e-06	0.00169402	0.009	0	0.008	0.895	0.143	1.709	0.108	3.241
112788	7.45202	7.36468	3.41884e-06	0.00171676	0.159	0.648	0.929	7.69	1.392	9.656	408.864	193.432
145728	2.5622	4.61471	3.54945e-06	0.00173816	1.563	1.822	0.891	3.982	6.306	4.975	8.404	10.828
159930	7.80404	3.78032	3.55377e-06	0.00173816	0.066	0.11	0.061	0.594	1.257	17.452	79.832	0.523
152833	11.3377	1.43212	3.90265e-06	0.00181751	0	0	0	0.247	0.339	4.773	26.051	0.116
90204	10.1262	0.240091	3.92118e-06	0.00181751	0	0	0	0.247	0.151	2.374	5.102	0.073
67972	10.3623	0.468506	3.94212e-06	0.00181751	0	0	0	0.338	0.075	1.625	3.64	0.015
160097	10.5931	0.698614	3.95731e-06	0.00181751	0	0	0	0	0.278	0.429	1.529	3.633
93768	10.8672	0.966152	4.57579e-06	0.00207625	0	0	0	0.667	2.039	38.843	86.03	0.698
comp119757	6.34191	-0.981294	4.95306e-06	0.00218712	0	0.061	0	2.091	0.715	2.812	0.379	3.692
comp122173	9.65697	-0.210928	4.96831e-06	0.00218712	0	0	0	0.201	0.09	0.589	0.014	1.759
comp164766	10.969	1.06464	4.99435e-06	0.00218712	0	0	0	0.146	0.256	2.778	16.862	0.131
comp115589	9.21264	-0.63528	5.1141e-06	0.00221382	0	0	0	0.475	0.602	3.165	0.041	1.875
116096	8.66059	5.76806	5.19454e-06	0.00222308	0.122	0.086	0.061	0.192	0.083	25.988	158.148	31.451
127529	5.62287	3.73215	5.33688e-06	0.00224677	0.122	0.416	0.161	1.516	1.467	18.117	39.95	1.802
comp111201	8.97801	-0.858946	5.38327e-06	0.00224677	0	0	0	4.064	0.369	1.625	0.122	2.384
26166	4.6162	2.37487	5.76398e-06	0.00234932	0.047	0.061	0.207	0.941	0.978	3.056	9.135	1.584
14448	8.17586	-1.61153	5.98787e-06	0.00237378	0	0	0	0.137	0.03	0.387	0.122	0.174
comp206193	7.21638	2.385	6.07008e-06	0.00238131	0.028	0.061	0.115	0.831	0.843	10.953	49.978	0.799
comp116087	9.45427	-0.409216	6.5431e-06	0.00250448	0	0	0	0.822	0.151	0.791	0.054	4.665
160707	6.70373	5.63115	6.55791e-06	0.00250448	0.037	0.086	0.415	1.543	3.575	32.134	73.038	1.105
comp121789	8.47718	-1.3337	6.62524e-06	0.00250448	0	0	0	1.343	0.617	6.019	0.744	3.75
21993	8.83931	-0.992209	6.77433e-06	0.00252602	0	0	0	4.895	0.414	3.696	0.379	5.363
comp123103	8.59206	-1.22976	7.07251e-06	0.00258986	0	0	0	0.868	1.355	13.495	9.189	2.543
comp22287	7.33431	1.8878	7.08307e-06	0.00258986	0	0.049	0.023	4.347	0.309	1.389	0.135	19.345
124460	8.28324	1.36679	7.23393e-06	0.00261959	0	0.012	0	0.256	0.09	1.675	5.711	0.044
50272	8.62113	1.82147	7.38066e-06	0.00262313	0.037	0.024	0.015	0.585	0.497	8.907	51.25	0.407
comp99261	5.34159	2.62898	7.40699e-06	0.00262313	0.234	0.135	0.23	5.562	1.994	8.974	0.406	31.975
89228	6.04449	0.416221	7.45267e-06	0.00262313	0.019	0.024	0.015	0.959	0.632	3.46	3.735	0.102
comp122526	5.33401	9.18733	8.07515e-06	0.00279008	49.737	12.485	22.172	50.432	67.519	280.514	2895.5	769.049
comp121494	7.77504	-0.432741	8.21895e-06	0.00281394	0	0	0.008	0.475	0.105	0.766	0.068	2.543
80813	7.47625	2.58719	8.57527e-06	0.00290617	0.047	0.073	0.008	0.539	0.474	7.055	29.34	0.334
118250	8.22824	8.95185	8.64265e-06	0.00290617	3.248	0.281	2.864	9.343	6.412	738.223	2990.33	112.914
comp122825	5.45912	1.05269	8.87903e-06	0.0029478	0.243	0.049	0.038	7.297	0.7	8.848	0.284	11.598
comp106976	9.83537	-0.0395702	8.923e-06	0.0029478	0	0	0	1.05	0.135	0.413	0	1.773
comp82277	8.22871	0.0947832	9.01653e-06	0.0029528	0	0.012	0	1.397	0.617	7.215	0.041	1.337
comp120335	8.73292	-1.09052	9.10897e-06	0.00295735	0	0	0	1.817	0.309	2.862	0.068	3.023
113914	9.83669	1.93657	9.40757e-06	0.0030251	0.019	0	0	0.237	0.384	6.609	30.057	0.145
comp103297	3.42512	4.06049	9.47828e-06	0.0030251	0.337	0.355	0.614	2.155	5.622	2.071	13.926	3.081
130929	5.35425	0.329883	9.61855e-06	0.00303608	0.037	0.037	0.031	0.831	0.226	2.601	4.236	0.421
comp118014	7.80494	-0.317559	9.67391e-06	0.00303608	0	0.012	0	5.188	0.677	3.603	0.041	4.607
22663	4.87127	1.95682	9.88121e-06	0.00307551	0.075	0.122	0.1	0.667	1.106	0.8	7.105	6.569
comp116201	8.78437	-1.04465	1.03482e-05	0.0031719	0	0	0	0.457	0.504	4.268	0.447	5.479
comp118901	7.58022	-0.34375	1.03593e-05	0.0031719	0.019	0	0	1.9	0.203	2.82	0.311	0.945
comp116023	9.09135	-0.757025	1.0721e-05	0.00325614	0	0	0	3.123	0.391	0.96	0.217	7.877
99700	5.75427	1.64007	1.11284e-05	0.0033261	0.103	0.073	0.046	1.406	0.647	8.318	11.341	0.247
comp120937	8.71887	-1.09945	1.11935e-05	0.0033261	0	0	0	0.868	0.369	1.187	0.095	4.52
comp123630	5.92314	-0.783678	1.12956e-05	0.0033261	0.028	0.024	0	1.443	0.263	1.44	0.974	3.924
107562	10.7183	0.816811	1.13952e-05	0.00332678	0	0	0	0.164	0.421	5.287	25.93	0.174
53802	8.99175	8.73778	1.18874e-05	0.00339342	0.674	0.135	0.791	2.356	21.049	323.584	1291.98	0.785
127973	8.45838	2.21437	1.18938e-05	0.00339342	0.028	0.012	0	0.21	0.075	7.551	19.393	0.552
comp111423	6.77534	-0.572886	1.22261e-05	0.00345586	0	0.037	0	3.507	0.166	1.658	0.176	2.136
97648	10.1622	1.98847	1.41088e-05	0.00392759	0	0.012	0	0.018	0.497	7.501	27.757	0.262
100620	5.61915	6.31393	1.44092e-05	0.00393791	1.797	1.993	1.505	3.9	5.14	13.158	94.218	4.927
comp87497	6.64925	0.360874	1.44296e-05	0.00393791	0.037	0.012	0.008	1.069	0.361	1.633	0.054	5.988
comp122566	5.11253	0.202401	1.48615e-05	0.00400943	0.749	0.391	0.023	4.101	0.805	5.767	0.704	3.445
comp122047	8.54357	-1.27315	1.49924e-05	0.00400943	0	0	0	0.475	0.038	0.32	0.041	0.901
comp108096	7.23831	1.18143	1.5011e-05	0.00400943	0	0.11	0.015	10.996	0.324	2.214	0.298	24.315
12935	10.9074	1.00875	1.53192e-05	0.00406293	0	0	0	0.009	0.271	4.841	3.086	0.029
136974	6.43401	3.00784	1.57574e-05	0.00414992	0.056	0.122	0.069	0.374	0.105	3.41	30.585	7.718
comp109062	6.22668	0.682843	1.63337e-05	0.00423289	0	0.012	0.069	3.48	0.865	5.741	0.068	3.314
137526	6.88041	2.79797	1.64404e-05	0.00423289	0.019	0.122	0.077	0.575	0.023	11.988	25.104	12.79
142193	6.1622	1.11665	1.65504e-05	0.00423289	0.066	0.049	0.031	0.63	0.467	10.085	6.198	0.276
comp110722	6.91644	-0.447553	1.66344e-05	0.00423289	0	0.012	0	0.493	0.045	0.455	0.135	2.674
18244	7.87531	2.70738	1.72341e-05	0.0043442	0.131	0.024	0.008	0.767	2.762	3.78	66.989	0.305
comp119468	8.03439	-1.75514	1.74779e-05	0.0043442	0	0	0	0.475	0.12	0.379	0.041	0.872
comp112780	9.0528	-0.788506	1.75545e-05	0.0043442	0	0	0	2.365	0.61	2.382	0	4.738
comp102564	7.54755	0.172402	1.77821e-05	0.0043442	0	0.012	0	10.074	2.476	3.123	0	4.273
7557	10.6386	0.737188	1.78424e-05	0.0043442	0	0	0	0.1	0.331	5.236	23.737	0.16
comp122209	6.79783	8.44086	1.81086e-05	0.00437171	5.064	2.825	4.43	3.964	9.813	381.849	731.007	35.506
47682	11.4084	1.50178	1.83552e-05	0.00440302	0	0	0	0	0.083	1.448	3.722	0.058
comp127870	7.66055	0.637063	1.84977e-05	0.00440396	0	0.012	0.015	0.128	0.354	4.42	10.799	0.203
comp83290	9.76069	-0.124002	1.86654e-05	0.00440396	0	0	0	0.612	0.181	3.502	13.574	0.131
78313	9.24122	-0.623263	1.87099e-05	0.00440396	0	0	0	0.365	0.196	1.97	3.018	0.029
comp116126	8.18465	-1.60184	1.91844e-05	0.0044876	0	0	0	1.452	0.128	1.701	0.474	1.933
139877	4.57726	4.77328	1.97098e-05	0.00458204	0.618	0.514	0.545	1.607	1.972	14.354	51.886	5.421
comp121296	6.22203	-0.944279	2.01058e-05	0.00464542	0.262	0.33	0	7.115	0.617	5.287	0.595	9.607
comp118896	8.67841	3.09701	2.03566e-05	0.00467469	0.009	0.024	0	0.1	0.03	7.509	17.174	0.218
comp102678	8.42592	-1.37703	2.14589e-05	0.00486455	0	0	0	2.804	0.519	3.216	0.108	3.415
comp101437	5.79832	0.0590167	2.15738e-05	0.00486455	0.037	0.086	0.023	3.123	0.971	2.946	0.108	8.008
20703	8.09067	3.26549	2.16239e-05	0.00486455	0.206	0	0.576	3.279	0.986	2.408	179.68	242.949
comp124202	6.7725	-0.23568	2.17e-05	0.00486455	0.066	0	0	3.078	0.783	3.064	0.135	4.07
comp76398	9.37601	-0.486212	2.21354e-05	0.00493279	0	0	0	0.082	0.053	1.591	0.947	0.029
50422	8.13148	2.00715	2.23106e-05	0.00494258	0.019	0	0	0.1	0.248	3.41	7.592	0.029
140662	7.35846	5.28365	2.41779e-05	0.00528189	0.094	0.135	0.1	0.356	0.075	2.803	85.597	18.88
comp107629	6.35938	0.11618	2.44013e-05	0.00528189	0.019	0.012	0	2.165	0.135	1.903	0.068	4.491
comp111568	6.83192	-0.513972	2.44062e-05	0.00528189	0	0.183	0	7.48	1.046	5.076	0.244	14.2
comp116221	6.7234	-0.738609	2.45513e-05	0.00528189	0	0	0.054	5.918	0.527	1.591	0.135	1.395
comp118868	7.95194	-0.182651	2.46837e-05	0.00528189	0	0.012	0	2.758	0.188	0.446	0.027	3.968
comp115008	8.03654	3.89401	2.62408e-05	0.00555551	0	0.293	0.023	2.612	3.936	4.647	0.433	145.398
103193	7.41669	3.32526	2.62574e-05	0.00555551	0.131	0.061	0.023	0.201	0.692	12.88	57.773	0.567
comp109405	4.65817	2.02766	2.69045e-05	0.00566061	1.563	1.149	0.599	3.498	0.805	6.213	0.311	7.703
101462	4.19007	4.84108	2.75087e-05	0.00575559	1.03	1.149	0.937	1.754	3.274	31.182	64.58	11.714
140145	7.93767	0.961241	2.77938e-05	0.00576648	0	0.012	0.008	0.301	0.166	2.458	12.058	0.058
9156	8.16917	6.98699	2.7867e-05	0.00576648	0.084	0.245	0.061	0.247	0.083	2.475	120.702	96.229
comp116601	7.49424	2.9525	2.805e-05	0.00577264	0	0.086	0.046	0.21	0.625	4.319	0.514	43.006
160723	4.29049	3.37667	2.82038e-05	0.00577274	0.29	0.477	0.154	2.347	1.964	10.001	16.849	0.567
106734	5.60909	6.25258	2.87008e-05	0.00584271	3.529	0.465	1.351	14.503	1.934	19.354	229.928	280.52
comp94664	6.06778	-0.339717	2.90205e-05	0.00587603	0.047	0.061	0.015	4.092	0.504	3.418	0.217	6.875
comp41026	6.2867	-1.03211	2.93398e-05	0.00590891	0	0.037	0	1.817	0.218	1.204	0.081	1.744
142730	7.32457	6.3652	2.96275e-05	0.00593512	0.066	0.477	0.138	0.274	0.135	51.782	129.133	16.38
comp121350	9.03867	-0.800495	3.03414e-05	0.00604596	0	0	0	22.887	0.67	6.339	0.771	6.744
comp109011	8.22134	1.51022	3.10467e-05	0.00615394	0	0.024	0.23	19.946	0.602	3.46	0	42.817
comp119661	6.34683	-0.969071	3.13875e-05	0.00618892	0	0.037	0	1.461	0.346	2.963	0.081	3.299
comp120509	8.93534	-0.898996	3.16711e-05	0.00621233	0	0	0	1.306	0.143	1.179	0	0.887
95907	8.86039	0.604222	3.29975e-05	0.00640576	0	0	0.008	0.046	0.429	6.625	7.294	0.131
114989	9.63132	-0.239227	3.32899e-05	0.00642938	0	0	0	0.968	0.406	7.248	5.237	0
27924	10.7918	0.892814	3.36201e-05	0.00646003	0	0	0	0	0.151	2.803	4.087	0.073
148391	7.64285	2.25387	3.42876e-05	0.00652201	0.028	0.086	0.008	0.055	0.256	3.974	16.808	0.276
44011	8.92321	1.97625	3.4289e-05	0.00652201	0.037	0	0	0.082	0.399	5.716	21.721	0.116
52172	7.39514	0.835889	3.44889e-05	0.00652706	0.028	0.012	0	0.137	0.196	3.224	5.9	0.102
138043	5.98156	5.35657	3.48319e-05	0.00655689	0.037	0.318	0.261	0.374	0.805	23.303	45.607	2.384
comp88173	7.93547	-0.280678	3.51067e-05	0.00655689	0	0	0	0.822	0.12	0.64	0	1.948
53544	11.272	1.36404	3.51688e-05	0.00655689	0	0	0	0.137	0.008	1.6	16.375	0.116
comp122967	4.89685	1.04354	3.57208e-05	0.00662701	0.608	0.318	0.046	12.722	1.964	11.104	0.988	12.441
comp70618	6.05957	-0.219854	3.6229e-05	0.00668401	0.084	0.024	0.015	1.142	0.677	3.005	0.244	9.709
138951	10.4306	0.534203	3.6383e-05	0.00668401	0	0	0	1.005	0.12	4.782	12.938	0
35406	6.32297	2.83982	3.92321e-05	0.00717243	0.056	0.073	0.015	0.146	0.331	3.654	15.049	0.233
41539	4.28142	1.93471	4.0215e-05	0.00730409	0.084	0.318	0.123	0.703	0.361	6.844	6.239	4.142
105588	8.11509	1.14949	4.04477e-05	0.00730409	0.037	0	0	0.265	0.309	5.262	12.302	0.087
158784	10.9097	1.00948	4.05341e-05	0.00730409	0	0	0	0	0.519	8.318	21.085	0.218
40473	5.82851	1.8083	4.12108e-05	0.00739067	0.047	0.098	0.069	0.292	0.384	5.464	15.901	0.451
29673	6.56985	1.27177	4.25603e-05	0.00759651	0.047	0.024	0.015	0.237	0.203	5.413	7.998	0.174
comp120769	7.9728	-1.79078	4.30655e-05	0.00765042	0	0	0	0.42	0.256	1.962	0.108	1.192
comp109942	8.30442	1.13163	4.47224e-05	0.00787051	0.019	0	0	0.292	0.542	6.71	0	0.349
24189	9.39067	-0.475854	4.53804e-05	0.00794916	0	0	0	0.384	0.188	2.652	2.571	0
44866	6.44246	0.713558	4.60634e-05	0.00799357	0	0	0.038	1.032	0.151	2.029	4.872	0.073
50023	9.11068	1.22244	4.61868e-05	0.00799357	0.009	0	0	0.128	0.053	1.456	6.821	0.029
115831	5.49888	4.37819	4.63477e-05	0.00799357	0.084	0.208	0.315	0.539	0.376	13.234	36.526	2.514
comp114638	6.33743	-0.985679	4.6619e-05	0.00799357	0	0.049	0	2.119	0.309	2.02	0.054	2.732
comp121631	6.62529	1.82027	4.68526e-05	0.00799357	0	0.061	0.077	6.329	2.747	10.111	0	15.319
comp112536	7.98543	-1.77019	4.70853e-05	0.00799357	0	0	0	0.356	0.06	0.716	0.054	1.105
50027	10.9662	1.06142	4.71196e-05	0.00799357	0	0	0	0	0.158	3.233	6.144	0.044
28734	3.82346	4.71961	4.79321e-05	0.00809494	0.655	1.577	4.292	23.718	2.167	55.327	65.893	31.466
comp98889	7.8397	-1.93247	4.86612e-05	0.00812605	0	0	0	1.945	0.135	2.054	5.562	2.95
151685	10.4656	0.571894	4.86825e-05	0.00812605	0	0	0	0	0.203	3.603	3.613	0.058
26165	5.14963	3.65732	4.87636e-05	0.00812605	0.075	0.355	0.207	0.183	0.783	7.232	23.345	2.703
comp100418	7.92835	-1.83025	4.94336e-05	0.00817248	0	0	0	0.146	0.346	1.894	0.068	0.945
comp121403	8.27095	1.22809	4.94763e-05	0.00817248	0	0.012	0.008	0.064	0.248	0.783	0.014	10.77
13098	8.67047	-1.16173	4.97447e-05	0.00818093	0	0	0	0.228	0.098	2.037	2.219	0.087
comp113142	8.5172	-1.29363	5.06444e-05	0.00824847	0	0	0	2.429	0.361	1.81	0	1.73
146781	3.96043	4.71628	5.07848e-05	0.00824847	0.431	1.223	0.745	2.183	0.911	24.447	29.299	12.354
153970	7.6636	1.22088	5.08124e-05	0.00824847	0.009	0.012	0.008	0.119	0.075	1.734	8.797	0.058
comp79002	5.92421	2.42701	5.11029e-05	0.00826003	1.582	1.761	0.376	5.681	3.853	67.752	322.982	8.546
comp113390	8.98567	-0.859752	5.22817e-05	0.00841445	0	0	0	0	2.657	14.598	16.916	22.063
108768	4.54613	4.76167	5.2795e-05	0.0084609	0.281	0.33	0.653	2.21	5.847	19.346	28.23	0.334
comp97351	7.34917	-0.7516	5.40679e-05	0.00862171	0	0.086	0	10.923	1.182	14.556	0.582	10.305
93769	11.1504	1.24396	5.42563e-05	0.00862171	0	0	0	0	0.948	14.556	31.925	0.087
comp109075	6.23724	-1.07211	5.49425e-05	0.00863761	0	0.024	0	0.292	0.248	1.583	0.068	2.18
102692	9.10079	-0.764473	5.4987e-05	0.00863761	0	0	0	0.356	0.12	1.288	6.036	0.058
62166	9.80374	2.55758	5.50444e-05	0.00863761	0.009	0	0	0	0.151	3.738	13.222	0.073
comp115576	6.45536	-1.65058	5.5582e-05	0.00864989	0	0	0.008	0.347	0.158	1.027	0.041	1.453
comp91349	9.50247	-0.378485	5.71258e-05	0.0088376	0	0	0	0.219	0.166	0.067	1.57	0
comp110370	8.08415	-1.69096	5.72575e-05	0.0088376	0	0	0	1.772	0.181	0.522	0.041	1.032
30382	6.03185	0.697578	5.82858e-05	0.00894195	0.019	0.037	0.023	0.457	0.173	3.157	5.711	0.087
comp121565	5.66149	1.9057	5.84084e-05	0.00894195	0.767	0.183	0.123	28.376	5.433	40.83	0.189	11.569
121349	8.40056	6.02908	5.86676e-05	0.00894526	0.234	0.135	0.1	0.311	0.09	1.019	228.359	91.389
142313	8.48864	-1.31974	5.92678e-05	0.00896719	0	0	0	0.265	0.09	1.187	0.947	0.015
comp114025	6.44991	0.188063	6.07249e-05	0.00914784	0.019	0	0.023	0.219	1.046	4.647	0.068	2.035
comp4057	6.69314	-1.43907	6.1028e-05	0.00915688	0	0	0.008	0.466	0.068	0.471	0.041	0.712
comp119542	6.25072	-0.345237	6.18236e-05	0.00923944	0	0.024	0.015	0.493	0.286	1.288	0.041	3.663
comp144573	4.47467	7.66068	6.29295e-05	0.00936753	9.725	8.609	11.816	53.866	110.746	295.836	790.77	5.77
112398	6.71842	4.75277	6.37875e-05	0.00938471	0.131	0.183	0.077	0.137	0.166	36.2	36.756	1.221
58609	5.83815	0.552413	6.38781e-05	0.00938471	0.047	0.012	0.023	0.384	0.203	3.553	5.183	0.16
13878	5.94419	3.74659	6.39851e-05	0.00938471	0.056	0.11	0.23	0.749	0.203	11.836	34.658	0.799
comp122421	6.28285	0.0544673	6.40416e-05	0.00938471	0.066	0.122	0	6.037	0.798	8.393	0.162	4.52
comp122619	9.79867	-0.089552	6.50381e-05	0.0094938	0	0	0	0.594	0.263	0.059	4.507	0
89764	4.8642	2.9801	6.56e-05	0.00953885	0.094	0.562	0.177	1.05	0.211	9.951	19.109	11.802
65587	10.5662	0.665895	6.58573e-05	0.00953943	0	0	0	0	0.083	1.296	5.779	0.102
78950	8.23924	-1.55882	6.61789e-05	0.00954929	0	0	0	0.183	0.166	0.034	0.041	0
93411	7.52599	-0.594523	6.73973e-05	0.00968798	0	0.012	0	0.128	0.09	1.81	1.651	0.044
68135	4.69473	4.94403	6.7756e-05	0.0097025	0.842	1.626	0.96	3.617	2.235	35.451	119.051	5.392
comp113486	7.92013	-1.83545	6.81686e-05	0.00970352	0	0	0	2.365	0.339	0.901	0.068	0.785
comp107817	8.13554	-1.64244	6.82784e-05	0.00970352	0	0	0	2.265	0.715	1.692	0	2.398
comp101363	7.84582	-1.90461	6.90534e-05	0.00977677	0	0	0	0.292	0.489	2.467	0.122	1.671
comp121982	6.006	-0.303971	6.93824e-05	0.00978656	0.271	0	0.115	0.959	0.331	1.313	0.108	5.726
comp110105	7.8968	-1.864	7.05016e-05	0.00990732	0	0	0	0.758	0.143	0.547	0.135	2.849
comp112947	6.30171	-0.916604	7.20698e-05	0.0100178	0.056	0	0.023	2.411	0.572	6.314	0.271	8.197
82742	5.98563	4.15931	7.26359e-05	0.0100178	0.047	0.086	0.845	7.379	57.097	6.558	46.744	0.189
comp51794	7.45504	1.65229	7.27409e-05	0.0100178	0.084	0.073	0.015	11.307	0.331	1.204	0.068	46.494
comp112349	7.02697	4.0232	7.33334e-05	0.0100178	0.047	0.024	0.069	0.064	0.293	15.97	18.906	0.102
158643	7.67732	8.17252	7.34187e-05	0.0100178	0.571	0.746	0.215	0.475	0.233	5.977	395.574	210.422
133946	7.06552	-0.174617	7.34602e-05	0.0100178	0.019	0	0.008	0.1	0.196	3.443	4.168	0.131
comp115431	5.24692	-0.632048	7.35385e-05	0.0100178	0.037	0.012	0.008	0.475	0.09	0.623	0.257	1.526
90545	7.04915	-1.04954	7.37462e-05	0.0100178	0	0.012	0	0.365	0.038	0.471	1.096	0.029
53711	5.5791	4.91354	7.37805e-05	0.0100178	0.178	0.159	0.392	0.283	0.542	17.889	47.285	3.11
89738	3.59187	6.87257	7.40144e-05	0.0100178	7.123	20.03	18.787	22.248	24.074	352.527	344.365	284.444
93318	4.53335	4.89063	7.42141e-05	0.0100178	0.168	0.269	0.315	0.292	0.625	4.268	21.409	2.689
58069	5.98796	-1.34046	7.5474e-05	0.0101515	0	0.012	0	0.064	0.083	0.168	0.934	1.046
comp99922	5.81765	-0.18355	7.76617e-05	0.0104086	0.159	0.073	0.038	3.306	1.716	10.052	0.135	12.121
comp124265	5.34997	1.79616	7.82712e-05	0.0104531	2.443	0.697	0.653	6.265	2.047	8.149	0.014	19.461
8444	5.85859	-0.193449	7.97523e-05	0.0106133	0	0.024	0.008	0.137	0.083	1.381	1.935	0.116
57036	3.18691	4.31789	8.05301e-05	0.010679	3.697	1.467	2.495	15.964	48.51	12.375	43.441	4.825
comp101547	8.30573	-1.48016	8.16704e-05	0.0107922	0	0	0	3.087	0.61	7.105	0.46	7.558
46162	6.40089	7.56049	8.22096e-05	0.0107965	0.243	1.871	0.43	3.799	0.158	20.929	291.382	80.562
comp111515	8.02531	-1.76313	8.22762e-05	0.0107965	0	0	0	0.502	0.098	0.522	0.027	1.206
29293	7.97313	0.719382	8.30453e-05	0.0108489	0.009	0	0.008	0.046	0.105	1.658	6.252	0.044
25154	4.37081	2.39881	8.32513e-05	0.0108489	0.262	0.514	0.184	0.502	0.519	5.11	13.696	1.759
29968	2.38596	2.58662	8.6114e-05	0.011136	0.365	0.245	0.752	0.676	1.016	1.128	0.988	1.468
118152	10.4525	0.559127	8.65283e-05	0.011136	0	0	0	0	0.166	2.98	3.316	0.015
comp89140	8.76897	-1.0535	8.67175e-05	0.011136	0	0	0	1.598	0.113	1.137	0	0.16
comp116325	8.51762	-1.2961	8.67655e-05	0.011136	0	0	0	5.58	0.286	0.581	0.108	3.764
comp115374	7.95096	-1.83603	8.69328e-05	0.011136	0	0	0	0.703	0.12	0.303	0.162	2.66
comp121513	5.33132	0.509654	8.78431e-05	0.0112	0.094	0.208	0.023	1.817	1.016	2.18	0.392	7.921
comp114767	8.57758	-1.24105	8.80274e-05	0.0112	0	0	0	0.356	0.218	1.566	0	4.709
comp122353	5.81584	-0.536078	8.94866e-05	0.0113473	0.019	0.037	0	1.525	0.188	0.892	0.122	3.168
113912	6.48957	0.94824	9.04864e-05	0.0114356	0.019	0.012	0.015	0.046	0.075	1.903	5.603	0.145
107415	7.45044	2.3106	9.13233e-05	0.0114984	0.028	0	0.023	0.155	0.173	5.834	17.35	0.029
comp97090	6.31355	-1.13723	9.22164e-05	0.0114984	0	0	0.008	0.676	0.263	0.8	0	0.959
comp112258	5.07522	2.11459	9.27143e-05	0.0114984	0.047	0.049	0.023	0.274	0.143	3.056	3.424	0.073
comp116146	8.66893	-1.15402	9.27761e-05	0.0114984	0	0	0	3.955	0.12	1.406	0	2.442
153463	6.62607	-0.860122	9.28001e-05	0.0114984	0	0	0.023	0.402	0.203	2.955	2.95	0.058
36982	11.0637	1.16018	9.28154e-05	0.0114984	0	0	0	0	0.233	3.957	17.593	0.044
comp96641	7.86856	-1.89155	9.32148e-05	0.01151	0	0	0	0.448	0.045	0.21	0.027	0.654
comp119171	5.71022	-0.111024	9.38532e-05	0.011551	0.037	0.024	0.015	0.74	0.241	1.541	0.068	5.276
45609	9.01816	1.95113	9.43227e-05	0.0115626	0	0	0.008	0	0.098	2.399	10.285	0.073
108037	9.33018	4.18708	9.45611e-05	0.0115626	0.028	0	0.031	0.128	0.008	6.651	79.453	0.596
comp121884	3.61871	2.15663	9.58773e-05	0.0116741	0.683	0.22	0.369	7.535	1.844	11.289	2.747	19.752
comp10169	6.9879	0.646741	9.60936e-05	0.0116741	0	0.11	0.046	14.996	0.444	2.324	0	19.185
9162	6.16617	7.44358	9.72791e-05	0.0117433	1.217	1.651	0.668	1.087	1.069	7.88	284.589	210.074
comp110134	8.127	-1.65247	9.72867e-05	0.0117433	0	0	0	2.557	0.278	1.271	0.081	3.793
comp109411	5.30768	-0.969823	9.96407e-05	0.011989	0.037	0	0.015	0.548	0.158	0.867	0.149	1.744
comp21945	6.86337	8.45794	0.000101838	0.0121987	0.412	0.428	3.624	7.699	14.276	250.688	793.111	1.294
85608	8.32025	0.827045	0.000102305	0.0121987	0	0.012	0.008	0	0.113	2.02	7.173	0.116
comp122106	4.89124	-0.064716	0.000102355	0.0121987	0.075	0.012	0.015	0.374	0.166	1.254	0.392	2.791
127965	3.79983	3.87884	0.000103149	0.0122546	0.721	1.749	0.507	2.877	2.054	27.924	34.902	5.363
141270	6.47832	1.07049	0.000104005	0.0122822	0	0.024	0.031	0.155	0.181	2.576	7.511	0.073
86507	6.75072	4.40337	0.000104284	0.0122822	0.168	0.147	0.1	0.566	0.09	9.429	76.11	0.785
108043	8.60897	1.67639	0.000104363	0.0122822	0	0.012	0	0.329	0.008	3.14	9.825	0.029
comp122252	3.47762	2.2228	0.000104686	0.0122822	2.078	0.77	0.645	8.859	4.207	20.356	5.237	35.434
comp121879	5.00839	-0.148606	0.000106385	0.0124427	0.009	0.049	0.015	0.63	0.196	0.867	0.068	3.11
comp114637	4.46909	0.151157	0.000107063	0.0124832	0.075	0.11	0.031	1.096	0.542	2.517	0.217	4.811
1299	8.32082	0.834485	0.000107636	0.0125114	0	0.012	0.008	0.046	0.218	3.915	7.565	0
157002	8.1581	-1.62871	0.00010811	0.0125232	0	0	0	0.201	0.023	0.758	0.325	0.029
124373	9.11422	7.89337	0.000108403	0.0125232	0.627	0.795	0.453	0.365	0.399	0.968	963.629	1117.62
comp117916	5.60796	-1.71841	0.000109006	0.0125544	0	0.024	0.015	1.927	0.09	0.918	0.284	0.974
comp90665	8.08477	-1.69164	0.000109794	0.0125674	0	0	0	1.196	0.045	0.581	0.041	1.134
139801	5.2593	6.14748	0.000110437	0.0125674	0.524	0.355	6.51	88.279	118.957	71.086	258.605	1.134
comp32398	9.80474	-0.0763506	0.000110891	0.0125791	0	0	0	0	0.196	3.713	4.967	0.116
40485	6.40803	-1.06163	0.000111784	0.0126184	0	0	0.015	0.237	0.075	1.658	1.11	0.058
136945	6.80164	8.70627	0.000112115	0.0126184	0.58	1.504	0.568	1.132	1.49	97.318	441.749	2.5
comp102824	9.37189	-0.493724	0.000112242	0.0126184	0	0	0	4.621	0.369	0.025	1.15	0.044
comp205994	9.06412	-0.791218	0.000112895	0.0126307	0	0	0	1.233	0.09	0.093	1.137	0
comp116466	4.19069	1.79212	0.000113022	0.0126307	0.899	0.954	0.683	3.324	4.749	28.741	1.056	35.724
128400	10.4587	0.560288	0.000114328	0.0127387	0	0	0	0	0	0.446	3.194	0.901
81834	7.20318	1.49977	0.000114837	0.0127577	0.056	0.012	0	0.037	0.655	10.591	5.386	0.174
comp116638	8.22196	-1.56692	0.000116354	0.0128882	0	0	0	0.566	0.64	1.465	0	2.965
comp107061	5.48078	-1.68648	0.000118257	0.0130606	0.037	0	0.008	3.991	0.61	1.406	0.189	1.73
comp185605	5.72244	1.67222	0.000119472	0.0131497	0.028	0.073	0.015	0.247	0.196	2.349	8.526	0.102
117091	8.52952	-1.29236	0.000119762	0.0131497	0	0	0	0	0.053	0.21	0.23	0.698
comp82281	7.67709	-2.0569	0.000120862	0.013232	0	0	0	0.511	0.188	1.793	0.068	1.439
comp124191	4.21649	0.664648	0.000123897	0.0135249	0.075	0.11	0.015	2.594	0.602	1.296	0.325	4.476
56815	5.13831	2.46012	0.000125018	0.0135996	0.066	0.147	0.092	0.402	0.309	3.881	17.228	0.378
109156	4.26699	1.61407	0.000125469	0.0135996	0.047	0.171	0.084	0.329	0.143	1.456	2.883	3.474
comp106713	5.47404	-1.41502	0.000125664	0.0135996	0	0.012	0.008	0.228	0.038	0.37	0.122	1.003
140690	5.3156	6.34809	0.000131224	0.0141605	1.778	5.992	1.666	3.644	7.202	58.458	589.017	30.943
116321	7.08681	-0.438857	0.000132523	0.0141692	0	0	0.008	0.32	0.045	1.128	3.099	0.015
93328	4.65645	3.08998	0.000133068	0.0141692	0.468	1.113	0.253	6.119	1.106	7.08	27.418	1.918
15493	3.87338	3.51301	0.000133359	0.0141692	0.552	0.489	0.223	1.096	0.361	6.634	16.538	11.148
58783	6.53211	-0.448268	0.000133365	0.0141692	0	0.012	0.008	0.128	0.083	2.374	1.543	0.044
127743	5.82304	-0.803833	0.000133495	0.0141692	0	0	0.008	0.164	0.03	1.254	0.582	0.044
comp57877	9.08672	0.925612	0.000133928	0.0141692	0	0.012	0	0.868	0.083	0.21	0	12.848
26201	7.94419	-1.80671	0.000134076	0.0141692	0	0	0	0	0.218	0.126	0.135	0.145
88889	10.5554	0.655727	0.000134314	0.0141692	0	0	0	0	0.354	6.541	23.656	0.087
comp147805	8.43367	-1.37267	0.000138202	0.0144502	0	0	0	0.694	0.068	0.589	0	1.759
157721	6.6258	-0.301413	0.000138457	0.0144502	0	0	0.115	0.493	0.384	0.034	0	0.087
comp112364	8.00804	-1.74852	0.000138471	0.0144502	0	0	0	1.964	0.181	1.381	0	3.357
81830	7.81424	0.973292	0.000139586	0.0145212	0.028	0	0.023	0	0.647	9.664	12.978	0.392
comp100651	6.42311	-0.499525	0.000139965	0.0145212	0	0.012	0	0.329	0.023	0.177	0.054	2.078
117649	7.59776	7.01165	0.000140741	0.0145617	0.749	0.734	0.706	0.265	0.489	3.797	541.611	312.131
comp114135	8.57982	2.10296	0.000142959	0.0147506	0	0.012	0.038	3.279	0.098	0.589	0	50.811
94420	5.16338	5.70068	0.000143913	0.0148085	1.984	1.321	0.714	1.891	0.971	18.445	206.976	54.168
comp102879	4.63459	1.33528	0.0001452	0.0148523	0.112	0.061	0.054	0.648	0.549	6.617	0.135	2.267
comp119559	8.97564	-0.861065	0.000145885	0.0148523	0	0	0	0.027	0.173	1.945	0	0.785
155928	5.74937	5.28004	0.00014589	0.0148523	0.599	0.342	1.152	3.516	1.671	63.627	150.719	0.683
comp114470	5.02091	-0.634862	0.000147971	0.0150208	0.15	0.061	0.023	1.571	1.197	6.129	0.379	2.674
comp94890	6.79676	-1.27236	0.000148786	0.015063	0	0.012	0	0.676	0.06	0.48	0.027	1.613
142316	7.6665	-0.221467	0.000151056	0.0152149	0.028	0	0	0.402	0.166	2.172	8.824	0.102
84233	6.89626	0.298581	0.000151095	0.0152149	0.009	0	0	0.055	0.06	0.699	1.935	0.029
comp105676	7.46458	-0.743545	0.000154086	0.0154273	0	0	0.008	0.301	0.083	2.197	1.908	0.029
88210	9.87591	-0.0127269	0.000154429	0.0154273	0	0	0	0	0.421	3.755	14.237	0.131
comp123106	5.43103	-0.274153	0.000154895	0.0154325	0	0.024	0.015	1.178	0.414	0.96	0	0.756
9139	5.96306	1.96655	0.000156051	0.0154504	0.028	0.135	0.061	0.575	1.182	11.163	89.765	0.538
comp113563	7.2343	-0.951478	0.000156715	0.0154504	0	0	0.008	0.749	0.113	0.429	0	1.86
comp98695	6.57453	-1.5528	0.000159669	0.0157005	0	0	0.008	0.21	0.181	0.791	0.014	0.32
135692	7.18526	0.231769	0.000160343	0.0157257	0.028	0	0	0.393	0.083	2.281	4.71	0.131
comp122073	4.87657	0.274169	0.000161324	0.0157701	0.019	0.098	0.046	2.037	0.286	3.881	0.623	15.682
107357	7.81866	-0.0550357	0.000161633	0.0157701	0.028	0	0	0.091	0.293	6.028	4.168	0.087
60320	7.21092	-0.895334	0.000163701	0.0159306	0	0.012	0	0.265	0.06	1.515	1.245	0.015
comp123507	3.39943	3.41411	0.000164619	0.0159488	0.374	0.391	0.192	0.831	0.572	1.221	7.511	8.226
comp22049	5.61064	-0.313815	0.000165097	0.0159488	0.028	0.037	0.015	1.47	0.068	1.103	0.149	5.407
comp87521	6.63119	-1.43476	0.000165159	0.0159488	0	0.024	0	3.397	0.361	1.701	0.068	0.785
comp116540	7.26429	-2.41599	0.000165876	0.0159771	0	0	0	0.922	0.113	0.471	0.122	0.858
159707	7.14492	-1.04286	0.000166919	0.0160199	0	0	0.008	0.329	0.098	1.894	1.34	0.015
comp55576	5.50467	-0.803805	0.00016717	0.0160199	0	0.061	0.061	1.872	0.474	2.509	0.081	7.049
comp117240	9.21204	-0.639246	0.000168243	0.0160818	0	0	0	1.662	0.03	0.135	0	2.267
comp122391	6.02131	-1.10925	0.000169422	0.0161534	0.066	0.037	0	1.918	0.339	2.643	0.041	4.854
49966	6.96386	-1.2053	0.000170428	0.0162083	0	0	0.008	0.219	0.135	2.079	0.663	0.044
comp42833	7.65811	-2.07904	0.000172566	0.0163703	0	0	0	0.53	0.113	1.187	0.054	1.453
comp120648	7.52215	-0.348569	0.000173063	0.0163762	0.019	0	0	0.511	0.211	1.179	0.027	5.639
comp103295	7.51319	-0.599155	0.000173688	0.0163941	0	0.012	0	3.123	0.158	0.547	0	4.331
comp122494	5.85826	-0.573283	0.000175147	0.0164206	0.103	0.012	0.023	3.379	0.309	3.527	0	1.09
comp94440	5.68256	-1.17651	0.000175227	0.0164206	0	0.012	0	0.356	0.053	0.623	0.014	0.654
20719	6.56717	5.83217	0.000175276	0.0164206	0.271	0.208	0.138	0.347	0.173	0.337	80.292	35.899
136930	7.84511	3.49506	0.00017581	0.0164297	0.037	0.073	0.008	0	0.075	5.287	38.434	7.034
136951	9.07363	5.71102	0.000177695	0.0165648	1.366	0.281	0.131	0.621	0.61	341.389	1501.67	0.988
81608	5.88471	0.0630541	0.000180118	0.0167233	0.037	0.024	0.015	0.155	0.196	2.686	3.816	0.073
comp101504	7.69141	-2.04198	0.000180283	0.0167233	0	0	0	3.178	0.256	1.296	0.135	1.759
100311	3.70113	8.36526	0.000183897	0.0169629	7.544	8.706	9.912	16.978	15.111	90.036	476.543	63.993
120647	4.40835	0.633669	0.000184204	0.0169629	0.056	0.086	0.038	0.356	0.549	3.494	2.26	0.189
comp205193	7.9763	-1.77536	0.000184217	0.0169629	0	0	0	0.667	0.06	0.345	0	0.567
comp116783	4.24354	0.0045689	0.0001878	0.0172503	0.3	0.342	0.069	9.471	1.618	2.669	0.88	7.122
100316	6.98766	8.76416	0.000188255	0.0172503	0.571	0.135	4.53	19.115	6.171	362.612	985.458	1.846
comp104212	6.99692	-2.64871	0.000189381	0.0173113	0	0	0	0.548	0.444	0.623	0.176	1.642
123944	8.64688	0.38277	0.000194185	0.0175799	0	0	0.015	0	0.361	8.444	9.311	0.174
comp77967	7.85847	-1.89335	0.000194186	0.0175799	0	0	0	1.16	0.166	0.943	0	1.105
114175	5.54427	7.46475	0.000195446	0.0176516	1.189	15.065	1.743	8.037	10.438	176.234	1217.05	75.504
44375	9.56743	1.72675	0.000196888	0.0177393	0.009	0	0	0	0.158	3.536	14.277	0.073
comp123329	3.79061	3.20379	0.000198125	0.0178081	1.816	0.624	0.906	30.723	1.701	1.743	32.52	21.336
comp124304	6.71474	-0.219449	0.000200812	0.0180066	0	0.012	0	0.155	0.023	0.606	0.014	2.761
33852	4.67026	7.88551	0.000204507	0.0182944	3.098	6.835	6.127	20.531	1.671	27.983	426.66	346.576
comp111789	6.16798	-1.27473	0.00020614	0.0183968	0	0	0.008	0.457	0.068	0.497	0	0.436
comp121156	5.81281	-0.18545	0.000206734	0.0184061	0.028	0.012	0.038	2.064	0.354	3.957	0	1.802
comp109503	7.71179	-2.0309	0.000208067	0.0184715	0	0	0	1.059	0.196	1.002	0.162	3.604
140562	2.84289	3.70198	0.000208448	0.0184715	0.337	1.076	1.159	1.781	3.575	8.865	14.264	4.738
146169	7.31449	1.81504	0.000211334	0.0185907	0.037	0.024	0.008	0	0.369	6.583	11.449	0.189
comp84279	5.75036	4.96951	0.000211654	0.0185907	0.206	0.159	0.292	0.301	0.324	29.364	36.242	0.465
30769	5.99905	0.701431	0.000211769	0.0185907	0.066	0.012	0.015	0.091	0.166	3.039	3.816	0.073
comp114837	4.88185	-1.46582	0.000212694	0.0186158	0.037	0.037	0.015	1.151	0.406	0.724	0.149	2.093
44018	8.47879	-1.32833	0.000213042	0.0186158	0	0	0	0.548	0.045	0.985	0.23	0
160854	3.09018	3.77058	0.000214379	0.0186892	0.243	0.355	0.66	2.493	0.579	3.839	10.935	4.389
136979	7.91295	2.01095	0.000214989	0.0186991	0.019	0.061	0	0	0.023	7.257	14.873	14.33
comp119257	5.09985	0.753638	0.00021616	0.0187093	0.028	0.012	0.015	0.301	0.173	1.658	0.014	1.163
114176	9.10499	-0.771672	0.000216986	0.0187093	0	0	0	0	0.06	0.236	1.042	0.029
comp123837	4.69823	-0.0445642	0.000217212	0.0187093	0.019	0.012	0.015	0.548	0.113	0.682	0.014	1.366
50934	4.12215	-2.29689	0.000217487	0.0187093	0	0.024	0.046	0.703	0.143	0.093	0.095	0.189
comp81357	6.28067	-1.83556	0.000218087	0.0187093	0	0	0.015	0.557	0.211	0.993	0.054	1.846
comp115118	4.72723	2.13693	0.000222127	0.0189375	0.533	0.171	0.215	7.453	0.572	4.032	0.677	36.001
comp103563	5.82466	-0.847149	0.000222256	0.0189375	0	0	0.084	2.621	0.467	1.785	0	1.991
37030	7.38352	-2.33026	0.000224354	0.0190481	0	0	0	0.247	0.113	0.589	0.541	0.029
comp8036	7.77231	-1.95892	0.000225121	0.0190523	0	0	0	0.484	0.173	0.379	0	0.945
comp113712	8.0363	-1.73128	0.000226107	0.0190875	0	0	0	5.051	1.144	6.987	0	4.099
8497	8.17252	3.95409	0.000228136	0.0191782	0.075	0	0.2	3.608	0.331	1.785	0.189	178.041
85513	5.17044	-2.71232	0.000229284	0.0192318	0	0.012	0	0.32	0.226	0.244	0.406	0.363
comp117399	7.41723	-2.28767	0.000230099	0.0192479	0	0	0	9.526	0.226	2.096	0.068	1.453
69618	6.27472	-0.643842	0.000230498	0.0192479	0	0.024	0.008	0.082	0.105	2.147	1.015	0.029
130446	8.14718	-1.65388	0.000232113	0.0192971	0	0	0	0	0.06	0.303	0.528	0.116
comp121908	6.01618	-1.34993	0.000234059	0.0194161	0	0.037	0.292	3.27	0.278	1.229	0	3.895
comp109929	4.9037	-1.24765	0.000236861	0.0195487	0.019	0.012	0.015	0.1	0.143	0.143	0.839	1.366
comp118795	6.33947	-1.50465	0.000237008	0.0195487	0.037	0	0	0.804	0.376	1.776	0.054	1.439
comp122769	4.86393	-1.00393	0.000238287	0.0195487	0	0.061	0.1	0.913	0.166	1.204	0.014	0.741
comp122736	4.66806	1.04889	0.00023889	0.0195487	0.197	0.22	0.069	4.055	1.49	4.075	0.027	6.162
99164	5.2835	-1.07058	0.000240297	0.0195487	0.028	0.024	0.008	1.269	0.188	2.273	0.92	0.116
comp70565	7.28288	-2.4058	0.000240565	0.0195487	0	0	0	2.731	0.467	1.313	0.203	2.631
comp123367	3.88545	1.30794	0.000240969	0.0195487	0.374	0.208	0.161	6.85	1.49	7.989	1.624	14.389
comp94991	5.90705	-1.52958	0.000241232	0.0195487	0	0	0.031	0.548	0.271	0.051	1.989	3.314
20813	8.14478	0.902803	0.000241627	0.0195487	0.037	0	0.015	0	0.406	4.74	23.602	0.247
comp80979	7.73254	-2.00422	0.000241765	0.0195487	0	0	0	0.301	0.105	0.648	0	0.48
comp117430	8.0886	-1.68487	0.000242269	0.0195487	0	0	0	0.164	0.203	1.6	0	1.163
116127	9.29248	-0.573748	0.000242405	0.0195487	0	0	0	0	0.188	2.079	2.91	0.044
26160	3.61375	1.21586	0.000243012	0.0195554	0.094	0.098	0.069	0.274	0.278	1.086	3.153	0.538
comp118200	4.29132	1.24281	0.000243528	0.0195554	0.393	0.049	0.276	2.658	0.467	3.073	0.095	4.229
comp110072	5.24419	1.05581	0.00024477	0.0195617	0.047	0.257	0.299	5.288	3.018	13.571	0	25.74
comp10647	3.94292	5.05323	0.000244908	0.0195617	0.515	0.489	1.19	3.315	0.963	18.42	41.046	2.543
comp103712	8.34254	-1.4548	0.000247316	0.0196917	0	0	0	1.443	0.098	2.164	0	3.532
123498	9.05666	-0.792401	0.000248582	0.0197507	0	0	0	0	0.128	1.642	0.988	0.044
comp87031	7.53582	-2.18317	0.00025122	0.0197839	0	0	0	0.548	0.188	0.463	0.474	2.122
comp101209	5.55631	-1.35283	0.000251715	0.0197839	0	0.024	0.031	2.091	0.211	0.951	0.068	2.427
31260	3.12161	5.4208	0.000251793	0.0197839	1.32	1.308	2.779	7.516	1.633	22.722	46.906	14.418
41212	5.36098	1.96752	0.000251802	0.0197839	0	0.061	0.054	0.183	0.166	4.908	12.017	1.366
comp101893	7.95205	-1.80892	0.000251879	0.0197839	0	0	0	3.26	0.181	0.909	0	1.541
62123	8.07753	-1.69297	0.000252319	0.0197839	0	0	0	0	0.135	0.21	0.014	0.174
comp119470	6.09921	-1.33698	0.000252677	0.0197839	0	0	0.046	1.352	0.692	4.554	0	1.962
comp85774	4.93347	-1.08739	0.00025378	0.019829	0	0.061	0.038	1.763	0.497	1.903	0.054	2.02
comp121360	4.55651	0.476973	0.00025542	0.0199075	0.112	0.11	0.077	0.859	0.263	3.494	0.826	9.709
153957	7.74821	0.967879	0.000255842	0.0199075	0	0	0.031	0	0.625	9.404	8.512	0.102
comp64812	6.93332	-2.69028	0.000263913	0.0204933	0	0	0	0.219	0.173	0.269	0.027	0.465
82730	2.79193	6.44262	0.000266336	0.0206015	3.903	9.929	9.597	18.832	30.343	90.903	140.217	16.685
91530	3.73574	4.65705	0.000266401	0.0206015	0.356	0.22	0.914	1.187	0.444	6.693	17.241	16.263
comp111493	6.78665	-1.2777	0.000267378	0.0206347	0	0.122	0	3.918	1.054	7.821	0	2.718
comp111581	6.30426	-1.55055	0.000268006	0.0206354	0.028	0	0	0.785	0.173	1.877	0.081	1.264
13472	7.85841	0.936692	0.000268483	0.0206354	0	0.024	0	0	0.248	6.23	9.419	0.116
15774	5.72566	5.86259	0.000269291	0.0206553	0.402	0.99	3.102	6.521	2.521	186.631	258.416	1.41
96784	7.50878	0.791554	0.000272753	0.020796	0	0	0.038	0	0.098	2.324	4.019	0.131
30570	5.80776	-0.409007	0.000272941	0.020796	0	0.049	0	0.1	0.143	2.652	1.908	0.233
comp116775	4.75501	0.167594	0.000273624	0.020796	0.066	0.061	0.069	0.438	0.384	3.106	0.135	6.293
53822	5.49054	7.68367	0.000273987	0.020796	2.667	1.602	1.013	1.671	6.103	60.083	386.155	2.878
45777	5.70474	-0.959211	0.000274051	0.020796	0	0	0.031	2.439	0.301	0.413	0.325	0.044
comp101871	5.3485	-1.95069	0.000274438	0.020796	0	0.024	0.015	0.493	0.188	0.85	0.054	1.584
comp107384	7.7427	-1.99718	0.000276559	0.0209147	0	0	0	0.575	0.075	0.413	0	0.639
comp106156	7.62322	-2.08731	0.000277209	0.0209218	0	0	0	1.79	1.144	4.361	0	5.203
8535	5.86971	-1.25649	0.00027864	0.020932	0.019	0.012	0	0.502	0.09	1.204	1.583	0.029
comp102910	8.12109	-1.6591	0.000278677	0.020932	0	0	0	0.438	0.03	0.808	0	0.552
25155	6.26505	0.160944	0.000279012	0.020932	0.009	0.012	0	0.128	0.075	1.044	2.625	0.015
46026	5.82476	5.65709	0.000280462	0.0209838	0.346	0.55	0.192	0.585	0.226	0.96	66.218	30.143
comp121927	5.13814	0.367121	0.000280816	0.0209838	0.019	0	0.038	0.228	0.09	2.576	0.122	1.25
comp101859	6.78974	-1.36366	0.000282087	0.021037	0	0	0.008	0.575	0.211	1.195	0	2.354
comp22787	7.72091	-2.01194	0.00028326	0.021057	0	0	0	0.621	0.105	0.615	0	0.291
comp237923	5.32729	-1.96635	0.000283764	0.021057	0	0.012	0.008	0.685	0.135	0.354	0.041	1.061
comp118602	4.33695	0.105085	0.000284033	0.021057	0.178	0.232	0.046	23.819	1.994	12.182	1.096	12.15
102702	4.4868	7.99014	0.000286389	0.0211899	1.732	8.327	4.276	7.663	6.48	14.227	184.457	203.984
comp121223	5.67029	-1.6063	0.000289133	0.021351	0	0.22	0	0.648	0.053	0.379	0.068	1.802
78666	7.29693	-0.159195	0.000292312	0.0215436	0	0.012	0.008	0	0.203	4.588	3.965	0.102
comp92378	4.81539	-1.65657	0.000295012	0.021679	0	0.012	0.008	0.384	0.075	0.286	0.108	0.974
151043	7.53318	5.1673	0.0002953	0.021679	0.037	0.293	0.2	0.164	1.182	163.497	0.812	1.366
comp106498	6.49132	-1.63393	0.000301165	0.0220665	0	0	0.023	3.763	0.64	2.694	0.095	1.73
comp107337	7.67429	-2.05882	0.00030317	0.0221163	0	0	0	0.429	0.128	0.859	0	0.407
99679	7.70171	0.46321	0.000303607	0.0221163	0.009	0	0	0	0.113	1.33	4.06	0.058
comp50923	4.5265	0.357261	0.00030737	0.0223472	0.253	0.037	0.138	3.388	0.911	3.401	0.217	10.915
comp123221	4.44647	-0.664867	0.000308308	0.0223602	0.037	0.024	0.046	0.804	0.226	1.296	0.068	1.482
comp105826	6.06985	-0.720013	0.000308832	0.0223602	0.047	0	0.038	2.493	0.301	1.507	0	4.026
97176	4.52975	-1.49821	0.000311033	0.0223602	0.028	0.037	0.008	0.968	0.203	1.288	0.65	0.131
160335	4.11761	6.11417	0.000311642	0.0223602	1.526	2.164	2.15	3.069	9.956	42.227	144.304	2.456
79221	5.62848	1.43363	0.000311755	0.0223602	0.009	0.024	0.008	0.082	0.023	0.017	0.907	3.052
comp105467	7.52329	-2.19078	0.00031182	0.0223602	0	0	0	1.123	0.053	0.37	0.041	0.581
comp119693	5.06849	-0.607079	0.000312037	0.0223602	0.075	0.012	0.015	1.489	0.745	3.553	0.068	1.933
52423	8.59287	1.69505	0.000312299	0.0223602	0.019	0	0	0	0.158	3.468	10.624	0.087
comp120387	5.23475	-1.50121	0.000312938	0.0223635	0.037	0	0.031	5.79	0.278	2.239	0.217	1.09
comp100568	6.92303	-0.516469	0.000322391	0.0229459	0	0.012	0.008	0	0.211	2.744	2.991	0.116
106739	4.26077	0.91048	0.000322916	0.0229459	0.103	0.073	0.23	1.087	0.406	0.362	7.186	7.282
102096	4.68897	4.18089	0.000323822	0.0229669	0.505	0.599	0.507	0.822	0.843	0.909	32.669	48.383
comp110844	6.51356	3.52441	0.000324472	0.0229698	0.047	0.269	0.284	6.521	0.67	1.137	0.095	104.426
comp113318	7.71579	-2.02631	0.000325568	0.0230041	0	0	0	0.493	0.105	0.817	0	1.076
155384	6.62895	-1.21861	0.000327381	0.0230739	0.028	0	0	0.32	0.053	2.079	1.989	0.262
comp115518	6.24592	-1.21629	0.000327781	0.0230739	0	0	0.015	1.224	0.023	0.37	0.068	2.107
5470	4.68368	1.98067	0.000328483	0.0230802	0.168	0.171	0.1	0.183	0.655	10.767	8.309	0.407
comp115549	6.47953	-1.36246	0.000329396	0.0231013	0.009	0	0	0.119	0.053	0.909	0.027	0.625
5305	2.89384	4.6501	0.000331754	0.0232146	0.468	1.308	1.044	3.087	0.873	6.794	19.867	9.665
comp121724	3.27221	2.38932	0.000333865	0.0232146	0.449	0.293	0.215	1.132	0.753	6.592	1.11	7.819
72729	8.01884	7.83418	0.000334254	0.0232146	0.122	0.416	0.115	0.046	0.06	0.463	197.828	131.183
comp107154	5.31667	-1.58853	0.000334668	0.0232146	0	0.086	0.046	1.169	0.203	1.12	0.352	5.348
comp122181	5.04269	0.165826	0.000334682	0.0232146	0.047	0.012	0.031	0.795	0.256	1.086	0.014	3.474
83585	3.8161	5.11028	0.000334819	0.0232146	1.535	2.507	1.628	4.749	2.122	4.571	83.662	63.005
comp116056	9.77771	-0.0913307	0.000335327	0.0232146	0	0	0	0	0.09	1.557	0	0.843
115273	7.16242	5.10402	0.000337977	0.023293	0.056	0.073	0.084	0	0.083	7.821	45.701	7.398
comp109735	7.50557	-2.20791	0.000339986	0.023293	0	0	0	0.849	0.151	0.648	0	0.741
comp122977	4.24495	1.27537	0.00034038	0.023293	0.168	0.073	0.2	2.557	0.873	4.841	0.095	8.459
21994	8.01265	-1.75442	0.000340822	0.023293	0	0	0	7.727	0.444	2.332	0	4.171
136743	5.01075	3.924	0.000340908	0.023293	1.498	1.59	1.228	2.676	1.753	63.51	186.568	2.732
comp123540	6.19684	-0.359279	0.000341026	0.023293	0	0.024	0.008	0.877	0.06	0.758	0	2.354
158211	5.96779	-0.209091	0.000341999	0.023293	0.009	0.012	0.008	0.164	0.008	0.051	2.233	2.107
17686	5.09859	-1.12983	0.000342026	0.023293	0.009	0	0	0.11	0.12	0.741	1.34	0.058
comp6084	6.56476	-1.56931	0.000343378	0.0233429	0	0	0.031	1.991	0.587	1.532	0	4.927
28735	4.60814	5.00488	0.00034498	0.0234058	0.665	0.293	0.783	13.9	1.114	55.04	7.321	0.349
comp204590	5.41463	7.81876	0.000345719	0.0234058	6.655	1.198	3.155	57.346	74.375	670.984	0.365	34.242
comp91012	5.27357	-1.2162	0.000346168	0.0234058	0	0.049	0.008	1.79	0.263	1.793	0.041	2.558
93415	9.03533	-0.81919	0.000347374	0.0234131	0	0	0	0	0.166	2.492	2.328	0.044
82445	8.90051	4.24234	0.000347694	0.0234131	0.028	0.098	0.023	0	0.045	1.28	130.27	4.229
89911	2.25533	2.86175	0.000348141	0.0234131	0.543	0.501	0.691	2.028	1.919	2.416	3.492	6.09
comp99260	6.93092	-2.69476	0.000350969	0.0235193	0	0	0	1.123	0.12	0.64	0.189	0.887
comp87864	8.02294	-1.74512	0.000352912	0.0235982	0	0	0	2.484	0.196	0.724	0	1.105
3917	2.8331	4.34848	0.000354856	0.0236535	0.524	2.886	1.781	4.101	2.95	14.522	31.099	16.452
comp97215	6.60447	-1.53154	0.000355977	0.0236863	0	0	0.008	0.795	0.09	0.421	0	0.814
32023	5.48808	1.89562	0.000357321	0.0237163	0.112	0.135	0.054	0.046	0.248	3.157	11.896	0.174
122962	5.49197	3.02264	0.000357687	0.0237163	0.122	0.452	0.146	0.539	0.211	0.421	33.183	28.908
comp117541	6.28173	-1.74408	0.000358317	0.0237163	0	0.012	0	1.288	0.143	0.269	0.068	1.642
160055	4.02582	6.49182	0.000359458	0.0237501	0.917	6.273	1.935	3.388	5.072	14.008	107.968	152.534
77321	5.10605	2.07731	0.00036193	0.0238536	0.29	0.073	0.1	0.621	0.452	7.753	20.787	0.262
159534	7.94752	1.15489	0.000362925	0.0238536	0	0	0.008	0	0.023	2.45	3.789	0.102
comp13395	4.28285	-1.24104	0.000364903	0.0239023	0.009	0.012	0.015	0.201	0.105	0.32	0.054	0.887
comp122013	4.28614	2.41049	0.000364934	0.0239023	0.711	0.746	1.889	11.864	3.981	16.34	0.704	102.639
comp105388	6.05484	-2.01699	0.000371191	0.024241	0	0	0.023	5.845	0.436	0.943	0.162	3.953
comp70376	5.8559	-1.49997	0.000371724	0.024241	0	0.012	0.008	0.137	0.113	0.564	0	1.119
comp107785	8.04084	-1.72413	0.000372681	0.024241	0	0	0	0.283	0.09	0.202	0	1.918
4417	4.07514	8.14202	0.000375158	0.0242911	3.828	4.243	7.739	9.48	7.307	12.274	299.611	227.456
comp17175	7.6894	-2.06743	0.000375443	0.0242911	0	0	0	0.301	0.068	0.337	0	0.901
comp100402	4.73291	-0.846089	0.000376123	0.0242911	0.197	0.171	0.077	4.585	1.031	5.152	0.298	7.572
148990	3.59481	-0.976649	0.000376602	0.0242911	0.028	0.012	0.069	0.237	0.452	0.606	0.636	0.596
comp93951	7.75771	-1.98236	0.000376676	0.0242911	0	0	0	2.055	0.135	0.775	0	0.974
136745	5.67383	3.13506	0.000381642	0.0245585	0.037	0.061	0.1	0.055	0.12	5.708	13.303	0.203
comp114399	5.89547	-1.39022	0.000382359	0.0245585	0	0.024	0	0.511	0.105	0.547	0	1.57
comp98416	5.93145	-1.49757	0.000383275	0.0245585	0	0	0.008	0.265	0.06	0.286	0	0.785
comp98494	7.62248	-2.12277	0.000383667	0.0245585	0	0	0	6.283	0.158	1.726	0.271	1.715
comp121797	5.42787	-1.50788	0.000384083	0.0245585	0	0	0.023	1.379	0.196	0.876	0.041	0.552
57131	6.22868	-1.884	0.000389534	0.0248648	0	0	0.008	0.091	0.015	0.295	0.257	0.044
comp121236	5.14416	3.15956	0.000391024	0.0248809	0.73	0.257	0.345	4.375	1.159	7.391	0.501	50.491
comp106407	4.08442	1.66412	0.000391108	0.0248809	0.936	0.44	0.292	7.864	3.823	25.155	0.298	10.653
1394	4.79712	-0.186396	0.000392519	0.0249286	0	0.024	0.023	0.228	0.09	1.061	1.583	0.058
155923	4.99252	5.34234	0.000393993	0.0249548	0.337	0.501	1.136	2.082	1.4	34.651	82.322	0.567
comp113379	8.58545	1.74695	0.000395422	0.0249548	0.037	0	0.046	1.397	0.271	0.514	0	82.335
78009	4.35734	0.395867	0.000395457	0.0249548	0.009	0.086	0.077	0.384	0.128	1.448	3.072	0.233
comp107088	5.67375	-1.59823	0.000395922	0.0249548	0	0.024	0	0.557	0.151	0.699	0	1.308
50389	4.8447	-2.40979	0.000396443	0.0249548	0	0	0.015	0.183	0.068	0.413	0.108	0.392
87046	7.00572	0.510798	0.000397228	0.0249548	0	0	0.015	0.091	0.09	1.6	2.382	0
comp119038	4.5562	1.64949	0.00039757	0.0249548	0.412	0.073	0.107	3.023	1.535	15.97	0.135	3.256
comp123128	6.1447	0.340309	0.000400083	0.0250708	0	0.281	0	0.192	0.181	1.903	0.108	8.444
29304	6.17496	-0.63557	0.000403336	0.0252326	0.047	0	0.031	0.237	0.053	0.825	2.734	0.029
comp121467	5.83148	-1.11016	0.000405352	0.0252693	0	0.232	0.015	11.188	0.617	0.682	0	5.014
108050	7.62085	5.9896	0.000405928	0.0252693	0.515	0.11	0.645	0.037	0.436	83.175	418.811	2.456
comp95901	5.18066	-1.88587	0.000405935	0.0252693	0.019	0.012	0	0.694	0.181	0.589	0.027	0.552
comp106834	4.76867	-0.483123	0.000407185	0.0253053	0.028	0.049	0.008	1.178	0.376	1.86	0.068	2.776
comp114292	5.30407	-1.38681	0.000407862	0.0253056	0.009	0	0	0.274	0.045	0.505	0.014	0.436
114942	6.67856	6.57192	0.000409013	0.025329	0.524	8.119	0.445	6.777	0.768	10.338	788.78	874.362
comp121782	4.50726	-0.598221	0.000409584	0.025329	0.019	0.024	0.046	2.046	0.181	0.631	0.054	1.41
comp122113	7.53664	-0.680945	0.000411205	0.0253449	0	0	0.1	0.402	0.023	0.278	0	3.532
comp107626	7.56836	-2.1314	0.000411339	0.0253449	0	0	0	0.219	0.143	0.993	0	0.509
comp73025	7.07053	-2.57726	0.000411861	0.0253449	0	0	0	1.251	0.151	1.12	0.108	1.279
36384	9.16274	-0.69738	0.000414886	0.0254895	0	0	0	0	0.151	2.214	2.571	0.015
75095	5.85625	-2.21898	0.000416732	0.0255343	0	0	0.015	0.53	0.09	0.168	1.57	0.901
comp114494	6.74255	-1.33928	0.000416972	0.0255343	0	0.024	0	0.393	0.075	1.238	0.162	4.622
comp98944	6.90458	-2.71563	0.000418381	0.025579	0	0	0	1.242	0.218	0.522	0.095	0.93
comp185810	5.93148	-0.850446	0.000421187	0.0256421	0.009	0	0.008	0.941	0.075	0.564	0	0.77
54667	3.19952	0.956263	0.000421352	0.0256421	0.084	0.159	0.069	0.384	0.181	1.002	1.732	2.107
103030	4.28538	4.2199	0.000421456	0.0256421	0.552	0.893	0.438	1.196	0.655	5.236	58.802	5.581
comp117877	4.12119	0.875723	0.000422218	0.025647	0.009	0.086	0.038	0.21	0.053	0.421	2.044	1.948
comp122097	8.12821	-1.6529	0.000423389	0.0256767	0	0	0	6.366	0.023	2.105	0.961	2.66
comp82971	6.09344	-1.27981	0.000429482	0.0260044	0	0.037	0.023	0.932	0.271	1.212	0	6.569
comp122795	3.67324	1.27858	0.000433518	0.0262066	0.15	0.086	0.261	0.575	0.745	6.129	0.582	4.549
20477	8.78546	-1.0514	0.000434637	0.0262322	0	0	0	0	0.105	1.541	1.056	0.029
comp108555	5.29276	-1.84747	0.000438023	0.0263591	0.009	0	0.008	0.402	0.173	0.32	0.014	0.887
125298	5.6957	6.97404	0.000439718	0.0263591	2.508	2.262	1.697	4.037	1.136	1.339	290.3	258.006
5468	4.89721	1.63262	0.000440169	0.0263591	0.234	0.196	0.069	0.283	0.715	14.135	10.475	0.305
comp54287	6.28912	-0.689129	0.000440768	0.0263591	0	0.012	0.023	1.242	0.105	0.977	0	5.785
comp117866	7.74643	-0.381641	0.00044091	0.0263591	0	0.012	0	0.265	0.135	0.303	0	3.91
142954	9.10605	-0.759629	0.00044094	0.0263591	0	0	0	0	0.248	3.612	3.884	0.029
comp119975	5.3503	-0.8667	0.000444971	0.0265579	0.037	0.012	0.008	0.347	0.143	0.429	0.054	3.023
comp93012	5.07194	-2.04196	0.000446151	0.0265862	0.009	0	0.008	0.32	0.075	0.337	0.041	0.276
46016	8.72219	4.48789	0.000446864	0.0265866	0.122	0.086	0.146	0	0.045	0.505	166.295	145.993
135696	5.85215	2.45452	0.000450231	0.0266927	0.037	0.196	0.146	0.247	0.143	1.019	39.165	1.904
comp101064	7.70073	-2.03714	0.000450638	0.0266927	0	0	0	1.169	0.158	0.488	0	2.267
112257	4.00017	2.25576	0.000450773	0.0266927	0.3	1.431	0.177	4.566	2.039	29.44	12.112	1.163
comp107940	9.61757	-0.265904	0.000452408	0.0267474	0	0	0	0	0.346	0.421	7.118	0.029
comp114145	5.25106	-1.82442	0.000454791	0.0268462	0.122	0.073	0	5.224	0.722	1.549	0.392	3.139
comp123958	7.2711	-2.40622	0.00046196	0.0271611	0	0	0	0.502	0.053	1.137	0.054	0.698
comp118087	7.99375	-1.77265	0.000462116	0.0271611	0	0	0	0.913	0.03	0.269	0	1.076
comp115879	7.18788	-2.50214	0.000462301	0.0271611	0	0	0	0.311	0.263	0.716	0	0.799
comp11358	4.22206	-1.07735	0.000463286	0.0271611	0.028	0.037	0.077	1.333	0.301	1.364	0.135	2.325
122022	5.59703	9.11597	0.000464225	0.0271611	5.691	16.801	5.927	14.704	5.02	8.065	1295.83	1372.86
67844	5.9963	8.33761	0.000465261	0.0271611	1.685	2.727	5.628	54.944	3.785	1068.46	4.425	12.31
comp87906	7.37022	8.06139	0.000465896	0.0271611	1.17	2.213	1.075	0.995	0.12	2.256	569.746	913.196
56502	8.38584	0.544448	0.000467538	0.0271613	0.028	0	0	0	0.384	3.67	13.899	0.116
comp103789	5.29005	0.136571	0.000467636	0.0271613	0.075	0.318	0.092	12.129	0.715	2.408	0.23	31.335
comp112773	5.82642	-1.5775	0.000468062	0.0271613	0	0	0.008	0.137	0.12	0.682	0	0.436
comp116937	5.28475	-0.573498	0.000472135	0.0272706	0	0.049	0.038	2.165	0.564	3.048	0	1.599
comp111372	6.43337	-1.59576	0.000472267	0.0272706	0	0.049	0	1.461	0.572	2.829	0	6.003
52644	6.99498	0.0923656	0.000472392	0.0272706	0	0.012	0	0	0.135	1.557	2.598	0.073
44428	6.60829	1.25394	0.000472879	0.0272706	0.009	0.024	0.015	0	0.015	1.238	5.589	2.209
57995	4.71031	2.43044	0.000474629	0.0272706	0.075	0.024	0.115	0.155	0.211	2.576	8.431	0.233
comp117355	7.60595	-2.11657	0.000476094	0.0272706	0	0	0	1.315	0.158	0.295	0	3.939
comp111709	8.45595	-1.34055	0.00047644	0.0272706	0	0	0	0	0.113	0.631	0.014	0.901
62826	4.54664	0.192774	0.00047651	0.0272706	0.028	0.049	0.077	0.283	0.053	0.993	4.926	1.221
comp116185	5.93801	0.273532	0.00047764	0.0272706	0.047	0.012	0.008	0.155	0.06	1.086	4.358	0.044
comp114573	4.66733	-0.683524	0.000477729	0.0272706	0	0.183	0.077	5.644	0.452	3.048	0.311	1.817
73177	8.12728	1.23245	0.000478231	0.0272706	0.037	0	0	0	0.241	5.228	13.046	0.116
118413	5.22507	3.24973	0.000478939	0.0272706	0.225	0.428	0.261	1.352	0.384	0.236	55.851	8.706
comp107934	5.37389	-1.27507	0.000479358	0.0272706	0.037	0.037	0	0.804	0.278	1.111	0.054	3.721
comp114178	7.76353	-1.97975	0.000481246	0.0273036	0	0	0	0.082	0.113	0.455	0	0.828
24386	5.96433	0.594975	0.000481388	0.0273036	0	0	0.038	0.247	0.068	1.364	3.695	0.044
32670	5.41754	-0.854818	0.0004832	0.0273481	0.056	0	0.008	0.722	0.09	2.197	1.394	0.058
comp115361	5.40484	-0.781538	0.000483626	0.0273481	0.047	0.012	0.038	0.648	0.218	1.945	0.027	5.712
comp110626	4.26137	0.880064	0.000485256	0.0273992	0.29	0.147	0.084	4	0.858	5.758	0.095	7.718
35844	6.70533	-1.47277	0.00048658	0.0274328	0	0	0	0.119	0.015	0.261	0.961	0.015
comp108814	5.81633	-1.47099	0.000488035	0.0274427	0	0.024	0	1.379	0.135	0.783	0	1.686
74863	3.04673	3.99903	0.000488214	0.0274427	0.309	0.489	0.53	0.922	0.911	1.541	13.479	3.503
117269	7.47218	-2.22893	0.000491135	0.0275359	0	0	0	0	0.301	0.109	0.108	0.145
comp120489	5.72618	0.410103	0.000491333	0.0275359	0.047	0	0.038	0.712	0.346	5.144	0	2.282
comp113061	6.35238	-1.47789	0.000492114	0.0275386	0.019	0	0	1.406	0.038	0.438	0.095	0.901
129756	6.26173	-1.88022	0.000494938	0.0276409	0	0	0.008	0.365	0.015	0.244	0.744	0.044
71955	3.19713	2.4745	0.000495408	0.0276409	0.094	0.183	0.553	1.114	0.602	3.553	17.133	5.857
comp98323	7.03445	-2.60179	0.000498166	0.0277468	0	0	0	0.63	0.354	0.69	0	0.451
comp116411	5.00162	-1.10915	0.000499483	0.0277468	0.019	0.024	0.015	1.763	0.09	2.155	0.027	4.2
33853	4.11141	1.77535	0.000499517	0.0277468	0.037	0.061	0.084	0.137	0.09	0.303	2.328	3.663
35323	8.16956	-1.62605	0.000507178	0.0280326	0	0	0	0	0.075	0.017	0.108	0.262
comp123947	5.13563	0.481302	0.000507406	0.0280326	0.056	0.049	0.023	5.206	0.399	7.4	0.027	0.552
comp115412	5.15062	-1.58289	0.000510959	0.0281746	0.019	0	0.008	0.228	0.098	0.556	0.041	1.105
comp111872	4.16146	0.221634	0.000512856	0.0282378	0.037	0.012	0.023	0.164	0.113	0.783	0.068	1.468
136628	5.70265	-0.331672	0.000517892	0.0284735	0	0.037	0.008	0.237	0.068	1.035	2.044	0.015
102107	8.56037	4.96959	0.000519115	0.0284991	0.028	0.11	0.023	0	0.038	0.143	63.863	98.598
comp106792	4.35616	-0.234821	0.000522885	0.0286382	0.066	0.073	0.138	2.384	0.467	2.77	0.095	5.566
149569	4.22593	3.62419	0.00052317	0.0286382	0.037	0.11	0.392	1.489	0.64	10.296	12.451	0.421
comp4124	7.49894	-2.22165	0.000524412	0.0286646	0	0	0	0.311	0.053	1.28	0.907	0.044
146865	5.30912	-0.268397	0.00054173	0.0295108	0	0.037	0.031	0.219	0.143	3.073	2.26	0.058
comp112137	4.03644	-0.166052	0.000542135	0.0295108	0.15	0.122	0.077	3.891	0.452	1.835	0.176	3.488
comp99295	5.04077	0.00195437	0.000542245	0.0295108	0.037	0.086	0.015	1.936	0.579	3.696	0	1.308
3916	2.75254	4.87538	0.000543488	0.0295358	0.973	2.409	1.535	2.84	2.905	9.227	35.822	12.252
comp114462	7.16594	-2.51982	0.000544317	0.0295382	0	0	0	0.74	0.324	1.339	0	0.988
138833	3.11182	1.19996	0.000549611	0.0297149	0.103	0.049	0.077	0.174	0.406	0.48	1.881	0.77
comp115569	8.28477	-1.51281	0.000549941	0.0297149	0	0	0	0	0.64	2.34	0.081	3.997
comp123060	4.28585	-0.970425	0.000551561	0.0297598	0.009	0.024	0.023	0.548	0.248	0.648	0.217	2.631
comp114405	7.25848	-2.40047	0.000555318	0.0298769	0	0	0	5.69	1.761	3.755	0	7.747
161843	2.81651	2.84785	0.000557011	0.0299252	0.402	1.003	0.653	1.343	1.415	2.719	9.73	9.258
comp119325	7.30268	-2.39879	0.000558083	0.0299333	0	0	0	0.164	0.188	1.322	0	0.625
comp93778	4.93704	-1.08564	0.000558771	0.0299333	0	0.147	0.1	3.553	0.587	2.113	0.122	7.718
101461	3.78825	1.59407	0.000559545	0.0299333	0.028	0.122	0.161	0.237	0.233	2.458	5.264	1.061
comp115770	4.94015	0.210512	0.000560926	0.0299646	0.168	0.037	0.238	8.092	2.498	8.806	0	3.997
106724	7.88796	0.0538857	0.000562286	0.0299724	0.009	0	0	0	0.143	2.955	1.502	0.058
115787	4.60065	4.88023	0.000563174	0.0299724	0.552	0.929	0.384	0.475	0.482	15.692	76.341	4.825
comp99939	7.58444	-2.12656	0.000563782	0.0299724	0	0	0	0.374	0.67	0.867	0	0.102
comp98921	6.20499	-1.79788	0.000564519	0.0299724	0	0.012	0	0.977	0.143	0.413	0	0.872
comp121996	4.06001	0.441712	0.000565447	0.0299724	0.028	0.037	0.023	0.42	0.143	0.606	0.027	1.715
157779	4.05714	-0.356112	0.000566423	0.0299724	0.056	0.012	0.023	0.384	0.12	1.381	1.353	0.087
comp111386	4.65437	-0.488364	0.000566643	0.0299724	0.084	0.098	0	3.014	0.316	2.206	0.122	1.57
98447	3.88877	3.87418	0.000570475	0.0300677	0.552	0.966	0.399	1.891	1.076	5.885	55.987	3.43
comp87872	5.6044	-0.720251	0.000571387	0.0300677	0	0.049	0.046	0.274	0.783	5.11	0	2.5
comp77021	6.58454	-2.98538	0.000572072	0.0300677	0	0	0	0.274	0.286	0.749	0.826	1.003
comp102715	5.19944	-0.847714	0.000572177	0.0300677	0.056	0	0.023	0.484	0.173	1.962	2.111	0.073
5452	7.56044	1.04006	0.000572437	0.0300677	0	0	0.023	0	0.158	3.106	8.851	0.087
comp111139	7.69548	-2.0428	0.000578489	0.0303433	0	0	0	1.799	0.196	1.381	0	4.491
106393	7.91443	1.53442	0.000580117	0.0303863	0.047	0.073	0	0	0.023	1.591	23.047	34.271
133186	4.75609	0.476238	0.000581755	0.0304119	0.15	0.012	0.046	0.74	0.293	4.824	4.412	0.16
110535	2.18001	2.55806	0.000582221	0.0304119	0.206	0.306	0.476	1.854	1.746	1.389	1.624	1.802
comp105897	5.60017	-2.18521	0.000583041	0.0304126	0.028	0	0	0.374	0.226	0.572	0.081	0.858
comp118297	7.60235	1.95202	0.000587052	0.0305741	0	0	0.061	1.37	0.083	0.253	0.054	31.233
27237	7.93074	1.30417	0.000587761	0.0305741	0	0.037	0.008	0	0.166	4.319	17.715	0.044
comp110101	7.80581	-1.9458	0.000592187	0.0307618	0	0	0	3.397	0	0.572	0.244	1.831
comp98417	7.58034	-0.54135	0.000596254	0.0309305	0	0.012	0	0	0.158	3.494	1.678	0.087
comp114540	5.16766	-0.860126	0.000597385	0.0309465	0.028	0.367	0	0.201	0.467	1.414	0.027	3.939
comp113482	4.80589	-0.937423	0.000599805	0.0310292	0.019	0.024	0.023	0.511	0.143	0.522	0.027	2.645
comp1462	7.20508	-0.889588	0.000603038	0.0311536	0	0.012	0	0	0.203	1.482	0.041	1.003
36975	6.34047	1.69138	0.000605417	0.0312337	0.084	0.55	0.061	0	0.406	7.063	22.56	0.392
comp56872	7.29767	-2.3655	0.000608036	0.0313259	0	0	0	0.868	0.113	0.775	0	0.799
18686	7.379	-2.33068	0.000610602	0.0313371	0	0	0	0	0.045	0.084	0.095	0.291
comp121438	6.15671	2.26136	0.000611542	0.0313371	0.009	0.049	0.107	0.731	0.376	1.936	0.257	21.568
comp119159	5.45255	-0.993038	0.000612016	0.0313371	0.019	0	0.023	1.269	0.128	1.389	0	1.279
comp119113	4.0825	-0.147643	0.000612307	0.0313371	0.047	0.024	0.084	0.621	0.369	1.322	0.108	2.907
14962	3.23275	8.62314	0.000612413	0.0313371	3.688	8.009	27.57	105.815	12.357	147.459	406.631	66.624
comp77460	5.4077	-1.89893	0.000616035	0.0314474	0	0.024	0.015	1.388	0.188	0.631	0	1.192
80713	3.51692	-1.35005	0.000618052	0.0314972	0	0.135	0.161	1.954	1.204	1.002	0.785	1.657
75092	4.35448	4.45003	0.000622415	0.0316081	0.786	1.736	0.921	0.438	1.076	7.375	59.965	70.243
112237	4.24856	0.241835	0.000623304	0.0316081	0.159	0.098	0.107	1.059	0.301	3.553	3.749	0.174
150118	5.8334	-2.14431	0.000623938	0.0316081	0	0.012	0	0.037	0.09	0.564	0.988	0.712
50031	6.39093	-0.0366341	0.000624003	0.0316081	0	0	0.008	0	0.068	0.968	1.218	0.044
comp76194	5.17707	-2.15495	0.000624425	0.0316081	0	0	0.015	0.164	0.09	0.631	0.027	0.494
comp77491	4.45685	-0.0611569	0.000625509	0.0316205	0.047	0.061	0.084	1.014	0.406	4.361	0.027	2.006
comp100528	7.23268	-2.43514	0.000627861	0.0316969	0	0	0	1.059	0.813	3.729	0	1.977
108034	5.02617	6.16128	0.000629879	0.0317562	2.77	4.793	1.075	2.347	1.325	7.088	305.687	200.757
comp227968	6.6622	-2.90959	0.000631289	0.0317847	0	0	0	0.174	0.038	0.194	0.027	0.32
comp98970	8.26504	-1.53214	0.000634135	0.0318854	0	0	0	0.822	0.053	1.6	0	9.258
comp24823	5.80299	-1.09644	0.000635857	0.0319293	0	0.012	0.008	0.237	0.045	0.008	0.731	1.889
comp110543	4.98095	-1.87103	0.00063957	0.0320515	0	0.037	0.046	0.959	0.324	1.271	0.095	3.285
comp225202	6.46059	1.25168	0.000640815	0.0320515	0.075	0.037	0	0	0.414	9.176	7.646	0.494
comp95488	5.88087	-0.784847	0.000640843	0.0320515	0.047	0.061	0	4.046	0.233	1.28	0	5
53547	4.32666	5.11156	0.000643744	0.0320606	0.59	1.235	1.059	2.128	1.001	1.347	82.755	27.208
comp10224	7.49712	-2.18857	0.000643933	0.0320606	0	0	0	0.694	0.263	1.322	0	0.145
comp25495	5.37496	0.68856	0.000647804	0.0321859	0.019	0.012	0.015	0.027	0.075	0.901	2.977	0.029
comp122585	5.05051	-0.610434	0.00065113	0.032258	0.019	0.012	0.015	0.274	0.06	0.379	0.014	3.561
comp79663	2.72721	4.98595	0.000651605	0.032258	2.986	8.083	4.061	10.302	6.284	47.944	92.865	24.911
comp105637	4.18156	0.793648	0.000651825	0.032258	0.243	0.11	0.184	6.704	1.332	7.189	0.027	6.38
comp123551	5.96044	-2.02696	0.000654067	0.0323265	0	0.024	0	1.306	0.098	1.187	0.068	0.843
comp95847	7.2147	-2.45622	0.00065535	0.0323475	0	0	0	0.694	0.03	0.16	0.027	0.334
41392	7.4239	-0.419673	0.000658614	0.0324516	0.037	0	0	0.219	0.286	3.746	5.779	0
135176	6.78021	0.952081	0.000659183	0.0324516	0.019	0.012	0.008	0	0.075	1.271	4.479	0.044
comp110750	4.00753	0.862159	0.000663845	0.0326052	0.075	0.073	0.146	1.507	0.783	4.411	0.041	2.311
comp115538	4.62065	-1.49537	0.000664033	0.0326052	0.019	0.012	0.015	0.42	0.489	1.339	0.027	2.267
106265	6.35908	1.60504	0.000674074	0.0330273	0.028	0.012	0.008	0	0.128	2.441	5.413	0.058
comp119000	4.05797	0.938869	0.000674384	0.0330273	0.15	0.049	0.077	1.361	0.354	2.063	0.068	5.465
131188	3.40335	6.20813	0.00068402	0.0334262	0.636	6.444	3.555	6.713	4.32	17.241	95.544	94.558
comp58663	6.26619	0.919564	0.00068455	0.0334262	0.028	0.073	0.038	0	0.271	4.605	15.049	0.363
114574	3.81101	0.313025	0.000685907	0.0334262	0.103	0.257	0.084	0.667	0.143	1.953	5.562	3.241
comp78616	6.74848	-2.82119	0.000686426	0.0334262	0	0	0	0.256	0.045	0.362	0.041	0.61
145922	6.24084	3.9409	0.000686967	0.0334262	0	1.125	0.061	0.822	1.603	26.956	121.92	1.352
comp114356	4.22522	-1.46565	0.000689642	0.033502	0.009	0.012	0.015	0.329	0.075	0.286	0.041	0.974
comp80943	4.74168	-1.6125	0.000690346	0.033502	0.066	0.037	0.054	0.904	0.384	1.894	0.095	4.447
comp30708	6.5509	-1.58664	0.000691195	0.033502	0	0	0.015	2.201	0.151	0.455	0	2.195
comp124120	4.62946	0.149117	0.000692751	0.0335343	0.159	0.049	0.015	2.283	0.278	2.963	0.068	4.302
comp106742	6.94011	-2.71314	0.000701539	0.0338129	0	0	0	1.16	0.271	0.48	0	0.887
comp121505	3.23957	3.92412	0.00070207	0.0338129	1.816	0.905	0.883	14.695	1.776	9.572	1.34	39.852
comp99518	7.04398	-2.63167	0.000702098	0.0338129	0	0	0	2.466	0.151	3.713	0.92	5.072
comp196408	7.00496	-2.61205	0.000706026	0.0339587	0	0	0	2.932	0.218	1.035	0.217	1.977
comp101539	4.8763	-2.30021	0.000707229	0.0339732	0	0.073	0	1.425	0.158	0.833	0.189	1.759
137553	3.12234	3.92249	0.000712307	0.0341735	7.048	13.683	3.677	12.75	39.223	8.301	138.431	248.937
comp97677	6.47237	-1.64851	0.0007153	0.0342529	0	0	0.008	0.402	0.06	0.303	0	1.352
comp112493	7.85132	-1.89978	0.000715781	0.0342529	0	0	0	6.201	0	2.972	0.217	4.433
112094	4.16403	5.23674	0.000717152	0.0342749	0.122	2.311	0.622	1.534	0.579	18.496	53.551	26.234
2098	4.52267	-0.236362	0.000718595	0.0343001	0.028	0.037	0.008	0.155	0.075	1.33	1.015	0.058
comp114541	7.09454	2.81618	0.000720949	0.0343001	0	0.159	0.131	4.466	0.421	0.842	0	71.885
23322	3.61389	-0.415048	0.000721815	0.0343001	0.028	0.073	0.061	1.014	0.068	0.463	1.597	0.756
26158	3.86869	-0.74364	0.000723094	0.0343001	0.075	0.037	0.023	0.356	0.293	0.85	1.732	0.174
136010	6.0731	3.14937	0.000723128	0.0343001	0.402	0.501	0.123	0.082	0.113	2.483	95.368	33.951
comp115546	7.73549	-2.00061	0.000724449	0.0343001	0	0	0	0.027	0.135	0.859	0	0.436
108044	8.35765	4.53651	0.000725291	0.0343001	0.094	0.012	0.131	0	0.083	24.22	131.055	0.451
comp121819	4.53065	-0.0215478	0.000725536	0.0343001	0.14	0.122	0.107	4.621	1.829	10.759	0.135	10.523
103195	8.05027	0.212841	0.000725874	0.0343001	0.037	0	0	0	0.376	4.916	13.709	0.116
80992	4.21729	0.688387	0.000730685	0.0344536	0.009	0.012	0.069	0.037	0.098	1.448	1.394	0.77
comp120502	4.2701	-0.723114	0.000730953	0.0344536	0.122	0.024	0.015	0.484	0.429	2.18	0.176	2.325
139819	3.71012	4.82457	0.0007334	0.0345004	0.964	1.259	0.491	0.648	2.498	6.407	52.17	5.334
88215	5.56583	-0.498978	0.000733779	0.0345004	0	0.024	0.008	0.1	0.008	0.278	2.016	0.291
160717	5.67583	1.31741	0.000738881	0.0346747	0.028	0.073	0.061	0	0.489	6.028	9.595	0.349
comp123700	3.48736	-0.0723559	0.000739326	0.0346747	0.103	0.061	0.069	0.566	0.301	2.248	0.271	1.831
18465	5.03645	5.51457	0.000742259	0.0347689	0.309	0.514	0.276	0.338	0.173	0.404	30.544	26.306
comp105717	5.19912	-2.08478	0.000745526	0.0348388	0	0.012	0.008	2.183	0.203	0.572	0.027	1.41
140687	4.7298	6.17102	0.000746075	0.0348388	8.47	16.08	3.524	13.243	14.946	127.339	1197.72	12.354
comp122241	3.78064	0.435262	0.000746526	0.0348388	0.131	0.135	0.054	0.941	0.376	2.921	0.217	4.331
comp120101	5.63615	-0.786913	0.000747497	0.0348409	0.009	0	0.008	0.009	0.083	0.455	0.027	1.294
comp99524	7.50176	-2.23269	0.000748929	0.0348643	0	0	0	1.37	0.015	0.354	0.054	0.959
comp122422	4.61966	-1.76532	0.00074985	0.0348643	0	0.11	0	0.886	0.128	0.471	0.149	1.192
115838	6.73699	1.27291	0.000753945	0.0350115	0	0.061	0.023	0	0.045	0.716	9.798	9.651
4781	3.83918	2.88126	0.000756307	0.035044	0.3	0.624	0.223	0.091	1.347	3.325	14.521	12.412
comp117955	4.61678	-1.31688	0.000756506	0.035044	0	0.024	0	0.064	0.12	0.505	0.054	0.814
comp115843	5.01364	-1.22835	0.000759159	0.0351237	0.037	0	0.015	0.292	0.263	1.658	0.027	1.061
26395	3.98407	-2.37937	0.000763717	0.0352398	0	0.024	0.023	0.42	0.692	1.044	0.406	0.683
103082	7.09107	-0.0110276	0.000763877	0.0352398	0	0	0.015	0	0.12	1.557	3.573	0.058
89728	6.06813	1.08248	0.000764476	0.0352398	0.019	0	0.115	0.347	0	1.793	10.326	8.284
152357	6.76883	-2.85992	0.00077277	0.0355669	0	0	0	0.073	0.015	0.008	0.149	0.16
comp110909	2.7284	5.06967	0.00077346	0.0355669	1.282	2.372	1.106	2.722	1.325	33.169	22.343	28.312
comp7189	7.05112	-2.60338	0.000775149	0.0356011	0	0	0	0.521	0.504	0.177	0.812	0
40961	5.22961	-1.31532	0.00077699	0.0356198	0	0.012	0.008	0.146	0.053	0.631	0.595	0.015
comp110938	6.91508	-1.16689	0.000778133	0.0356198	0	0.012	0	0.448	0.045	0.261	0	2.689
comp94425	4.69299	-1.48822	0.000779109	0.0356198	0.047	0.012	0.008	0.539	0.12	0.648	0.027	0.785
104743	8.87974	-0.975001	0.000779771	0.0356198	0	0	0	0	0	0.404	1.407	0.843
114739	3.25549	0.879077	0.000780286	0.0356198	0.037	0.33	0.192	1.05	0.271	1.785	4.046	3.168
106737	5.30379	-1.79141	0.000785607	0.035776	0.028	0.012	0	1.26	0.038	0.093	0.92	0.523
comp31215	5.1001	-2.16658	0.000786723	0.0357835	0	0.012	0.008	0.192	0.038	0.429	0.027	0.77
comp117948	5.79755	-0.357806	0.000789562	0.0358479	0.009	0.012	0.008	0	0.271	0.817	0.027	1.657
comp5259	5.33255	0.400965	0.000790042	0.0358479	0.112	0.024	0.023	1.927	0.564	7.695	0	1.119
comp109317	4.99891	2.38619	0.000794297	0.0359976	0.028	0.245	0.038	0.055	0.068	2.248	11.571	3.997
comp31047	5.62534	-0.915675	0.000804101	0.0363982	0.271	0	0.054	8.594	1.859	7.097	0	5.537
98277	3.9586	2.53426	0.000806854	0.0364789	0.028	0.012	0.353	0.621	3.341	0.943	6.252	1.352
comp116025	6.58796	-1.2316	0.00080949	0.0365523	0.028	0	0	1.005	0.166	1.675	0	2.543
comp119059	4.30479	0.552976	0.000815132	0.0365523	0.037	0.257	0.284	2.786	0.339	0.934	1.976	18.647
comp110976	6.40147	-1.72026	0.00081629	0.0365523	0	0	0	0.046	0.09	0.497	0	0.581
comp106610	4.54082	-1.52896	0.000817009	0.0365523	0.047	0.061	0.038	2.037	0.263	1.204	0.068	2.529
comp119653	7.39585	-2.3001	0.00081772	0.0365523	0	0	0	5.462	0.248	2.147	0	3.401
comp108807	5.12438	0.351061	0.000817864	0.0365523	0.009	0.147	0.077	0.128	1.723	7.551	0	6.366
123373	2.90562	6.80243	0.00081807	0.0365523	7.254	37.332	16.1	49.282	12.086	113.701	284.088	360.282
31274	7.12763	0.808647	0.000818669	0.0365523	0	0.465	0.269	0	0.429	4.731	21.964	0.959
comp122198	5.23978	-1.63236	0.000819154	0.0365523	0	0.012	0.008	0.685	0.075	0.278	0	0.451
comp114948	2.84335	1.86053	0.000820473	0.0365591	0.122	0.807	0.131	2.155	1.663	2.837	5.278	1.017
comp183185	6.20465	-1.89255	0.000821247	0.0365591	0	0	0.023	2.11	0.226	0.993	0	1.482
comp113940	3.80883	2.48411	0.000834122	0.0370884	0.805	0.245	0.376	3.544	1.686	11.188	0.244	22.222
112278	2.39978	4.71581	0.000837666	0.037202	2.19	4.561	2.249	5.754	5.674	11.71	46.798	16.481
comp111672	5.19703	-1.86013	0.000846581	0.0375537	0.019	0.012	0	0.42	0.053	0.581	0.027	0.858
comp52118	5.01812	-0.580126	0.00085073	0.0376933	0.215	0.196	0.092	4.804	1.558	4.453	0	15.595
comp84161	4.54969	-1.8391	0.000852122	0.0377019	0.019	0	0.015	3.197	0.203	1.381	0.284	1.323
comp100426	8.92016	-0.944869	0.000853055	0.0377019	0	0	0	0	0	0.463	0.866	0.203
comp20979	5.42416	-1.63607	0.000853927	0.0377019	0.009	0.012	0	0.813	0.03	0.236	0.014	0.465
94004	4.34927	5.37374	0.000857837	0.0378302	0.3	1.895	0.491	1.534	0.452	2.829	69.845	29.3
comp62792	5.09729	2.01076	0.000863168	0.0380208	0.159	0.245	0.284	3.507	0.369	2.13	0.081	42.221
comp120694	3.74423	1.37862	0.000869223	0.0382428	0.178	0.049	0.161	0.922	0.564	2.778	0.108	6.279
comp88503	4.0354	0.818461	0.000872202	0.0383291	0.112	0.599	0.215	9.243	0.64	4.032	0.284	12.223
comp119499	3.83052	0.39636	0.000873951	0.0383611	0.15	0.049	0.069	5.352	0.549	2.997	0.122	2.82
comp123484	6.09784	-1.00765	0.000878851	0.0384865	0.019	0.012	0	0.073	0.82	4.15	0	3.692
comp121466	4.78576	-0.729393	0.000880824	0.0385281	0.234	0.024	0.031	2.612	1.136	3.847	1.015	3.357
73302	4.90556	0.185011	0.000882737	0.038567	0.047	0.037	0.092	0.192	0.286	3.805	5.86	0.073
comp114992	3.52249	0.869286	0.000884326	0.0385917	0.168	0.11	0.614	1.434	1.641	6.188	0.095	9.215
102355	4.87355	8.33222	0.000887304	0.0386396	1.31	21.583	0.821	11.097	3.402	88.748	699.231	436.207
45397	4.32779	8.19818	0.000888856	0.0386396	5.737	5.894	6.05	3.507	16.436	77.787	561.355	9.752
57138	9.16516	-0.691055	0.000889119	0.0386396	0	0	0	0	0.173	3.334	2.125	0
comp212265	6.96877	-2.65898	0.000889848	0.0386396	0	0	0	0.585	0.098	0.244	0	0.465
112991	6.09497	1.97524	0.000890554	0.0386396	0.168	0.355	0.169	0	0.64	5.203	28.311	1.017
25407	5.66988	1.51895	0.000895891	0.0388264	0.009	0.024	0.046	0.009	0.038	0.118	7.064	2.064
comp105457	7.60277	-2.13134	0.000897457	0.0388496	0	0	0	0.548	0.09	0.471	0	2.878
comp109041	3.76239	0.224033	0.000898724	0.0388549	0.646	0.22	0.146	5.261	0.745	1.995	0.433	6.133
comp124038	3.19117	2.62556	0.000900576	0.0388549	0.599	0.342	0.322	2.238	1.317	5.371	0.406	13.487
138952	8.00279	0.169073	0.000900676	0.0388549	0.028	0	0	0	0.211	1.709	11.408	0.116
comp80864	7.66671	-2.06621	0.000902866	0.0389048	0	0	0	1.187	0.045	0.623	0	2.456
138582	3.04514	5.5579	0.000904968	0.0389509	2.246	2.421	2.203	4.475	3.387	12.022	79.237	9.04
137658	4.54	1.29343	0.000906804	0.0389853	0.103	0.037	0.077	0.119	0.128	2.425	6.712	0.334
comp116296	5.42939	-1.08362	0.000911527	0.0391437	0	0.159	0.038	3.69	0.278	2.037	0	6.395
comp108417	4.67528	-1.33346	0.000915692	0.0392778	0	0.073	0.054	1.808	0.263	1.035	0.068	3.604
146872	3.49561	0.95479	0.000916907	0.0392851	0.262	0.391	0.207	1.087	0.512	5.489	6.144	0.741
comp85253	7.04705	-2.57621	0.000920579	0.0393424	0	0	0	0.128	0.038	0.253	0	0.32
comp120259	4.55617	-0.637995	0.000920992	0.0393424	0.103	0.061	0.038	0.694	1.008	4.832	0.054	1.395
39556	5.33871	3.61433	0.000921378	0.0393424	0.168	0.416	0.1	0.1	0.196	0.303	29.286	23.719
comp167853	6.86957	-2.74389	0.000923216	0.0393683	0	0	0	0.274	0.075	0.219	0	0.465
comp118515	4.69502	-0.354214	0.000924836	0.0393683	0.29	0.171	0.407	0.037	0.7	2.93	2.179	11.366
comp125466	6.75611	0.829354	0.000925896	0.0393683	0.019	0.049	0.008	0	0.218	2.871	12.911	0.058
comp106174	3.77456	0.288407	0.000926166	0.0393683	0.122	0.061	0.184	1.005	0.715	2.534	0.149	5.465
comp102091	5.31161	-1.91898	0.000929761	0.0394766	0	0.024	0	0.986	0.113	0.497	0	0.509
comp82935	3.86951	1.10626	0.000933073	0.0395726	0.936	0.171	0.238	4.311	1.4	10.944	0.636	18.705
comp68401	4.96347	-1.89237	0.000940005	0.0398217	0	0.037	0.046	2.265	0.158	0.833	0.095	1.817
comp119003	7.08299	-2.56064	0.000944918	0.0399849	0	0	0	2.539	0.166	1.12	0	0.756
comp113451	5.03449	-1.03159	0.000947022	0.040029	0.037	0	0.008	0.374	0.075	0.547	0.041	1.366
comp121933	4.46018	0.443798	0.000953617	0.0402144	0.066	0.012	0.015	0.703	0.218	0.985	0.014	1.991
135140	4.08638	5.1265	0.00095422	0.0402144	0.206	0.832	0.261	0.32	0.316	2.686	20.733	16.234
comp119267	7.04342	0.493395	0.000954614	0.0402144	0	0.012	0	0.164	0.038	0.244	0	5.785
83582	3.99403	3.34086	0.000961159	0.0404449	0.234	0.611	0.921	0.411	0.941	2.046	22.479	28.065
comp103412	4.87318	-1.42614	0.000964115	0.0404827	0	0	0.015	1.982	0.083	0.968	0.014	0.305
comp120589	4.29549	0.316613	0.000966795	0.0404827	0.084	0.049	0.107	0.877	0.278	2.349	0.054	5.886
comp114361	4.82917	-1.54361	0.000967433	0.0404827	0.019	0.012	0.015	0.895	0.12	0.732	0	1.061
comp90915	8.27997	5.24372	0.00096848	0.0404827	0.037	0.122	0.169	0	0.083	20.036	185.066	0.189
10313	4.27975	3.10474	0.000968507	0.0404827	0.019	0.135	0.146	0.155	0.105	0.514	8.106	3.11
41407	6.35097	1.11976	0.000970863	0.0405362	0.047	0.037	0.008	0	0.158	2.164	11.368	0.174
42807	5.00526	-0.542367	0.000980759	0.040904	0.019	0.171	0.008	0.018	0.248	1.625	2.544	0.669
comp113817	4.25831	-0.599856	0.000989856	0.0412378	0.187	0	0.046	0.813	0.429	1.684	0.054	2.965
comp108500	3.58154	0.611705	0.000997742	0.0415204	0.281	0.086	0.146	1.516	0.151	2.584	6.198	1.192
149546	5.76508	-0.51372	0.000999239	0.0415368	0.019	0	0.008	0	0.09	0.977	1.705	0.334
comp21190	7.37658	-2.32167	0.00100473	0.0415848	0	0	0	0.703	0.053	0.413	0	2.166
comp98203	4.15283	1.52494	0.00100624	0.0415848	0.281	0.061	0.131	1.224	1.377	8.873	0.041	3.924
comp39789	4.86085	-2.42494	0.00100631	0.0415848	0	0	0.023	0.201	0.098	0.337	0.027	0.887
comp110365	5.40197	0.66551	0.0010066	0.0415848	0	0.171	0.107	1.69	0.233	1.305	0.149	29.402
comp21465	5.23087	-2.07529	0.00100702	0.0415848	0	0.012	0.008	0.703	0.075	0.387	0	0.654
comp121669	5.44958	-1.24705	0.00101287	0.0417806	0.037	0.024	0.015	0.904	0.128	1.751	0	2.587
comp123599	4.6239	-0.388589	0.00101752	0.0419267	0.075	0.012	0.008	0.804	0.256	1.532	0.041	2.253
81292	4.90257	2.23729	0.00102659	0.0422186	0.15	0.611	0.169	0.265	0.399	0.48	21.328	31.059
comp115075	7.19353	-2.47858	0.00102791	0.0422186	0	0	0	0.237	0.105	0.471	0	1.206
142802	8.22272	-0.0524963	0.00102797	0.0422186	0	0	0.031	0	0.233	2.206	4.439	0
comp97475	3.72588	1.38001	0.00103305	0.0423617	0.693	0.306	0.392	4.457	1.264	5.876	0.447	23.472
comp108216	6.78003	-2.82219	0.00103441	0.0423617	0	0	0	0.822	0.203	0.471	0	0.828
comp230342	6.17487	-1.62233	0.00103483	0.0423617	0.168	0	0	5.836	1.144	3.325	0	6.25
119095	6.66762	0.0753807	0.00104515	0.0427377	0	0.012	0	0	0.105	1.987	1.556	0.015
97057	4.28148	4.3294	0.00104957	0.0428719	0.3	0.501	0.361	0.174	0.655	0.362	12.613	27.876
comp77969	4.50931	0.808358	0.00106508	0.0434583	0.14	0.049	0.092	0.877	0.241	1.263	0.108	11.017
comp117490	6.91864	-2.70328	0.00107022	0.043604	0	0	0	1.023	0.173	0.488	0	1.206
comp122025	3.92186	-0.253504	0.00107097	0.043604	0.084	0.024	0.038	0.612	0.113	1.153	0.149	2.136
comp110373	4.40407	-1.30098	0.00107324	0.0436457	0.009	0.012	0.015	0.265	0.068	1.111	0.041	0.276
comp92303	4.33223	-0.973981	0.00107431	0.0436457	0.122	0.073	0.031	2.137	0.429	1.978	0.054	2.834
comp78400	6.7782	-2.79236	0.00108743	0.044131	0	0	0	0.384	0.075	0.244	0	0.363
97101	5.292	-1.26713	0.00108896	0.0441456	0	0.024	0.015	0.219	0.083	1.288	2.341	0.015
106394	6.12939	3.39396	0.00109226	0.0442201	0.019	0.183	0.061	0	0.06	2.004	20.584	13.255
comp119623	4.61095	-0.708158	0.00109315	0.0442201	0	0.049	0.146	0.183	0.452	1.633	0.068	6.351
139897	3.37251	-0.0966394	0.00109625	0.044298	0.084	0.073	0.1	0.183	0.549	1.28	2.625	0.48
71514	2.48126	4.46658	0.00110214	0.0444454	0.187	1.149	0.783	1.68	1.317	6.137	9.649	3.067
9609	7.21597	3.99788	0.00110249	0.0444454	0.028	0.281	0.069	0	0.075	0.53	72.064	35.884
108226	4.96924	-1.62054	0.00110343	0.0444454	0	0	0.008	0.174	0.008	0.051	0.839	0.305
comp111075	5.2054	-0.837841	0.00110762	0.0445663	0.047	0.11	0	4.439	0.557	1.658	0	2.398
24387	7.27478	-0.553731	0.00111422	0.0447841	0.019	0	0	0	0.158	2.66	3.058	0.116
comp117907	5.19789	-2.15593	0.00112131	0.0449017	0	0	0.015	0.466	0.053	0.185	0.027	1.076
102371	4.68415	-0.492857	0.00112157	0.0449017	0	0.122	0.008	0.32	0.068	0.471	2.815	2.732
comp115893	6.77253	-2.81957	0.00112192	0.0449017	0	0	0	0.694	0.203	0.354	0	0.727
comp107639	6.64727	-2.92052	0.00112935	0.0451511	0	0	0	0.566	1.325	0.354	0	0.276
comp123500	2.73297	8.16026	0.00113148	0.0451884	27.058	88.666	38.733	79.128	45.703	199.132	747.098	415.293
comp115578	4.89633	-2.34303	0.00113958	0.0454636	0	0.024	0.015	0.457	0.06	0.471	0.054	1.308
120515	4.20327	-2.13754	0.00114258	0.045535	0.019	0	0.023	0.155	0.173	0.118	0.65	0.93
comp108212	5.94752	-2.05623	0.00114396	0.045542	0	0.391	0	1.059	0.128	0.808	0	0.552
128402	8.54631	-1.30688	0.00114835	0.0455924	0	0	0	0	0	0.177	0.677	0.334
62836	3.12798	4.53063	0.00114863	0.0455924	0.749	2.287	0.683	1.379	0.888	19.767	24.779	3.096
comp85695	6.07282	-0.32356	0.00114886	0.0455924	0.009	0.012	0.008	0	0.105	2.02	1.57	0.073
comp102972	5.75893	1.48012	0.00115105	0.0456314	0.131	0	0.031	0.895	1.279	11.938	0	1.032
comp124287	3.18517	-0.610493	0.00115389	0.0456711	0.037	0.037	0.023	0.292	0.151	0.093	0.582	0.683
comp99547	4.15111	-0.437941	0.00115448	0.0456711	0.028	0.086	0.008	0.922	0.181	0.943	0.068	1.846
comp119882	3.96103	0.249512	0.00115871	0.0457904	0.197	0.073	0.123	1.087	0.527	3.182	0.108	6.729
comp105095	5.07341	-1.07891	0.00116073	0.0458199	0.066	0.037	0	0.557	0.286	1.019	0.041	3.837
comp118772	4.9192	-1.18433	0.00116189	0.0458199	0.047	0.024	0.015	0.429	0.098	1.448	0	1.962
comp53285	4.33153	-0.243939	0.00116955	0.0460738	0.066	0.22	0.276	4.74	0.414	3.452	0.189	11.99
comp118810	6.96514	-0.116235	0.00117236	0.0461361	0	0	0.015	0	1.52	11.121	0.406	0.799
comp108990	5.22189	-0.406642	0.00117615	0.0462369	0	0.037	0	0.146	0.098	0.152	0.027	2.166
comp113277	6.08592	0.634627	0.00118074	0.0463689	0.084	0	0.115	13.681	0.331	9.883	0	0.392
comp66928	4.32384	-1.73923	0.00118394	0.0464303	0.009	0.012	0.008	0.164	0.075	0.337	0.014	0.654
comp172742	6.42295	-3.10906	0.00118477	0.0464303	0	0	0	0.411	0.06	0.396	0.068	0.61
comp84862	5.32053	-2.57773	0.00119224	0.0466748	0	0.012	0	0.402	0.038	0.227	0.054	0.378
6663	7.57371	-2.16189	0.00120097	0.0468762	0	0	0	0.384	0.023	0.977	0.826	0
comp106861	5.14487	-0.510901	0.00120097	0.0468762	0.056	0.012	0.015	0.585	0.098	0.615	0.027	3.866
14410	5.93282	-2.08888	0.00120112	0.0468762	0	0.012	0	0.265	0.015	0.396	0.447	0.015
117070	2.87055	-0.929492	0.00120886	0.0470909	0.056	0.122	0.092	0.877	0.504	0.892	0.541	0.872
comp117707	4.91788	-1.19268	0.00120913	0.0470909	0.281	0.318	0.238	0	2.83	16.913	19.163	8.778
151078	7.23091	-2.47587	0.00121342	0.0471882	0	0	0	0.091	0.03	0.202	0.474	0
comp112668	5.27189	-1.62113	0.00121478	0.0471882	0	0.012	0.008	0.1	0.098	0.48	0	1.003
142734	7.89435	-1.92202	0.00121538	0.0471882	0	0	0	0	0.015	0.236	0.947	0.218
comp110227	4.34999	-1.44063	0.00121924	0.0472894	0.019	0	0.015	0.292	0.098	0.446	0.014	0.552
comp116563	4.22869	-0.623032	0.00122392	0.0474219	0.028	0.012	0.054	0.274	0.226	1.717	0.041	1.381
comp153174	6.27787	-1.83894	0.00122838	0.0475459	0	0	0.008	0.219	0.023	0.505	0	0.698
153106	5.07314	3.09164	0.00123494	0.0477239	0.168	0.795	0.177	0.265	0.256	0.539	27.459	45.506
133183	3.23457	6.88426	0.00123552	0.0477239	3.276	12.069	6.587	7.252	11.778	20.306	265.412	91.099
comp122019	4.04478	-1.09583	0.00124241	0.047802	0.019	0.012	0.008	0.365	0.053	0.337	0.027	0.567
comp80518	7.08465	-2.57116	0.00124256	0.047802	0	0	0	0.42	0	0.589	0.176	1.686
129416	6.38358	-0.359638	0.00124319	0.047802	0	0	0.077	0	0.527	7.981	6.415	0.145
89065	5.52402	-0.86266	0.00124367	0.047802	0	0.012	0.038	0	0.09	1.734	3.004	1.206
comp100381	4.52976	-1.42453	0.00124474	0.047802	0.056	0.012	0.015	0.804	0.098	0.581	0.014	0.988
comp87233	5.26867	-2.62114	0.00124515	0.047802	0	0.012	0	1.087	0.211	0.286	0.149	0.974
comp118403	5.02013	-1.30303	0.00124783	0.0478561	0.131	0	0	0.402	0.211	0.648	0.717	3.735
comp119241	3.24381	1.34389	0.00126046	0.048242	4.053	1.932	7.14	8.046	7.262	53.104	59.14	45.913
148976	6.42008	-1.72611	0.00126355	0.0483111	0	0	0.015	1.507	0.045	0.505	1.083	0
comp62533	5.85843	-2.21225	0.00126678	0.0483858	0	0	0.008	0.484	0.263	1.212	0	0.48
comp116964	5.98192	-1.81098	0.00127071	0.0484865	0.14	0	0	1.991	0.151	2.652	0.65	7.747
118223	7.90224	-1.88535	0.00127624	0.0486483	0	0	0	0	0.008	0.101	0.325	0.363
comp169491	5.22905	-2.11997	0.00128126	0.0487902	0	0	0.023	0.877	0.135	0.825	0	1.003
91529	2.76299	3.50518	0.00128697	0.0488723	4.979	3.681	9.198	41.272	2.687	25.045	91.335	66.202
comp241604	6.78264	-2.81883	0.0012872	0.0488723	0	0	0	1.05	0.241	1.069	0	1.686
159554	8.45891	-1.36792	0.00128731	0.0488723	0	0	0	0	0	0.101	0.23	0.509
93422	7.39777	-2.3232	0.00129192	0.0489979	0	0	0	0.411	0.068	1.305	1.746	0
comp107224	6.02466	-2.05501	0.00129346	0.0490072	0	0	0.069	2.174	0.768	5.741	0	2.631
comp116501	5.64723	-1.18042	0.00129648	0.0490722	0	0.208	0	1.406	0.188	0.37	0.041	8.517
41235	5.87625	0.38349	0.00129831	0.0490921	0.066	0.061	0.038	0	0.015	4.428	8.039	5.886
comp105303	4.84082	-1.74138	0.00130151	0.0491638	0.019	0.024	0	0.658	0.06	0.278	0.027	0.756
114191	5.23807	-0.708539	0.00130528	0.0491741	0	0.037	0.054	0	0.421	1.355	5.251	0.509
160847	4.82498	4.87095	0.0013057	0.0491741	0.927	0.917	0.315	0.813	0.391	57.625	50.086	0.567
comp95299	6.93692	-2.69324	0.00130798	0.0492106	0	0	0	0.703	0.06	0.497	0	0.727
comp74040	5.6686	-2.26285	0.00131075	0.0492656	0	0.024	0	0.995	0.211	0.505	0	0.799
comp115212	5.06787	-1.80435	0.0013128	0.0492833	0	0.245	0.023	8.612	0.128	0.665	0	1.991
comp81799	3.38505	-0.146176	0.00131384	0.0492833	0.356	0.183	0.177	2.247	0.828	3.679	0.474	6.25
comp77385	6.892	-2.73003	0.00131598	0.0493145	0	0	0	0.603	0.06	0.219	0	0.363
comp116413	4.76495	-1.23679	0.0013212	0.0494538	0.019	0	0.015	0.384	0.06	0.673	0.014	1.003
44427	7.06581	0.34382	0.00132232	0.0494538	0	0	0.008	0	0	0.631	3.302	1.468
comp98645	6.38839	-1.11318	0.00132577	0.0495335	0	0	0.008	0	0.143	0.564	0.014	1.948
comp128818	4.72353	-2.29008	0.0013295	0.0496172	0.009	0.012	0	0.237	0.023	0.202	0.054	0.421
comp112845	5.17612	-1.70873	0.00133064	0.0496172	0	0.024	0.031	0.502	0.211	1.128	0	2.878
comp124138	4.55757	-0.493541	0.00133219	0.0496257	0.037	0	0.008	0.228	0.105	1.162	0.027	1.279
12647	4.55885	-0.888582	0.00133444	0.049635	0	0.024	0.038	0.174	0.053	0.514	2.192	0.116
comp87611	8.59552	-1.23818	0.00133507	0.049635	0	0	0	0	0.143	1.675	1.502	0
103079	4.98198	-1.44261	0.00133866	0.0497192	0.019	0	0.015	0.155	0.083	1.12	0.69	0.015
comp124419	3.01605	2.39265	0.00134319	0.0498384	0.187	0.147	0.131	0.21	0.241	0.396	3.072	4.229
comp107998	4.0092	-0.711183	0.00134459	0.0498412	0.225	0.306	0.092	2.064	0.971	5.767	0.176	5.537
comp164727	-9.145	0.659994	2.88934e-17	1.08815e-12	5.466	9.77	21.796	0.037	0.03	0	0	0
83343	-6.67989	-0.155783	1.39128e-11	1.30992e-07	10.923	2.299	3.248	0	0.015	0.067	0.027	0.145
43453	-3.40261	4.32165	8.53364e-10	5.35642e-06	22.931	38.066	45.934	3.717	2.062	5.977	0.568	0.858
70900	-8.31157	-2.11979	6.15554e-09	2.46415e-05	0.084	0.159	0.261	0	0	0	0	0
comp99608	-7.86235	-1.13753	6.54297e-09	2.46415e-05	82.205	13.451	16.714	0	0	0	1.191	0
comp84959	-3.67493	2.56268	2.58002e-07	0.000422462	3.641	2.666	9.244	0.11	0.474	0.901	0.338	0.465
76680	-4.01066	-0.0150488	3.83205e-07	0.000534514	0.739	1.712	1.451	0.055	0.12	0.025	0.176	0.073
83345	-5.28	0.344443	6.40165e-07	0.000709095	0.655	0.538	0.361	0	0.008	0.008	0	0.058
113369	-2.96921	9.44011	8.43211e-07	0.000858275	1737.48	382.726	669.163	121.779	60.34	227.722	190.425	61.74
63930	-4.17188	0.174415	1.87718e-06	0.00115896	6.636	5.062	1.612	0.174	0.068	0.059	0.609	0.509
comp123359	-3.62332	2.40015	3.29349e-06	0.00169402	3.164	3.155	12.645	0.384	0.339	0.69	0.217	0.131
140856	-5.61149	-0.287844	3.76049e-06	0.00181569	4.174	1.382	0.192	0	0.113	0.059	0	0
55309	-2.39738	3.0593	5.42886e-06	0.00224677	18.317	15.236	9.098	3.964	2.98	1.759	2.328	1.904
1007	-3.23224	2.53249	5.84354e-06	0.00234932	1.31	0.966	6.173	0.356	0.587	0.311	0.23	0.378
comp76158	-4.30315	-1.1488	5.86378e-06	0.00234932	12.514	11.898	15.685	0	0.971	1.229	0.42	0.203
159973	-2.99506	2.33663	6.65006e-06	0.00250448	9.818	3.717	2.649	2.018	0.271	0.522	0.271	0.465
20609	-3.89759	0.771329	7.72766e-06	0.00269473	3.8	2.091	0.591	0.037	0.286	0.236	0.054	0.044
15588	-4.00708	3.07119	1.13045e-05	0.0033261	1.891	2.115	3.117	0.438	0.143	0.118	0.541	0.015
58801	-3.9968	1.98387	1.1891e-05	0.00339342	3.379	2.874	2.081	0	0.309	0.354	0.149	0.087
comp119125	-5.5127	0.361356	1.22962e-05	0.00345586	9.921	14.331	26.641	0	0	0	0.162	1.846
128605	-2.43189	4.9921	1.41832e-05	0.00392759	70.215	39.668	17.812	9.626	13.35	7.299	5.264	5.479
comp116341	-4.88605	-2.7189	1.62744e-05	0.00423289	6.964	8.975	15.838	0	0.369	0.278	1.191	0
3486	-4.55206	-2.31917	1.74631e-05	0.0043442	0.449	1.186	0.653	0	0.038	0.093	0	0
33707	-4.25027	0.682148	1.78793e-05	0.0043442	3.538	3.253	11.693	1.05	0.166	0.236	0.203	0
114652	-2.16763	2.96871	2.41618e-05	0.00528189	3.772	3.338	2.119	0.941	0.595	0.657	0.704	0.858
68805	-3.72992	1.36087	3.1932e-05	0.00623104	3.164	0.245	0.154	0.119	0.143	0.067	0.041	0.116
comp40504	-2.20401	5.81237	4.33901e-05	0.0076719	55.82	39.399	56.406	8.265	8.526	26.662	7.998	8.197
4110	-4.01619	2.79568	5.54904e-05	0.00864989	2.677	3.057	12.1	0.466	0.519	1.01	0.027	0.015
78837	-4.12984	-2.77212	5.92876e-05	0.00896719	0.412	0.391	0.384	0	0.038	0.017	0.041	0.044
125254	-4.15556	0.595285	0.000110454	0.0125674	1.432	0.416	0.883	0	0.113	0.076	0.081	0
141375	-3.4432	0.771274	0.000138513	0.0144502	0.431	0.721	0.315	0	0.241	0.202	0.027	0.116
comp111380	-4.73925	-1.15071	0.000145916	0.0148523	15.668	7.973	31.247	0	0	0	3.464	0.465
123269	-2.9797	2.79487	0.000154433	0.0154273	11.699	8.474	6.365	0.84	2.875	1.347	0.203	0.233
153063	-3.82985	-0.555246	0.000156194	0.0154504	0.243	0.183	1.059	0.119	0.03	0.034	0	0.015
comp184837	-7.13436	3.11348	0.000156602	0.0154504	0	0.049	5.359	0.037	0.038	0	0	0
44540	-2.18917	3.57336	0.000191877	0.0174719	2.518	3.118	4.99	0.804	0.753	1.726	0.42	0.552
140449	-3.22475	0.576721	0.000192066	0.0174719	1.666	1.651	1.013	0	0.263	0.269	0.162	0.451
comp124428	-4.87523	0.251848	0.000209758	0.0185439	44.046	3.412	0.261	1.142	0.211	0.109	0	0.959
72136	-2.26062	2.78704	0.000217708	0.0187093	4.493	1.956	9.267	0.785	0.986	1.524	1.773	1.323
85065	-3.94774	-0.298744	0.000220155	0.0188437	0.468	0.489	0.238	0	0.166	0.152	0.027	0
comp39556	-2.70022	0.0300899	0.000224566	0.0190481	5.943	4.096	1.505	0.411	0.572	1.027	0.447	0.567
105268	-3.06697	0.559127	0.000226551	0.0190875	1.891	2.238	1.344	0.667	0.12	0.295	0.027	0.116
61709	-2.82304	1.18633	0.000232101	0.0192971	1.479	2.886	0.361	0.429	0.135	0.311	0.162	0.073
47368	-4.33753	-0.969159	0.000241484	0.0195487	0.122	0.355	0.622	0	0	0.042	0	0.058
99666	-2.39791	0.468719	0.000245164	0.0195617	0.683	1.125	0.576	0.1	0.151	0.202	0.135	0.145
63114	-3.6481	-2.80277	0.000303583	0.0221163	0.618	1.186	0.645	0	0.06	0.109	0	0.116
129126	-2.38033	2.12936	0.000320593	0.0228671	10.38	8.829	1.927	0.959	2.318	1.692	0.974	0.93
97428	-2.50895	1.02828	0.000340387	0.023293	0.702	1.7	1.674	0.155	0.504	0.126	0.217	0.247
112254	-2.22384	3.52892	0.000349969	0.0234941	17.053	12.289	16.43	4.868	6.224	3.098	1.272	2.369
146114	-2.61122	1.90421	0.000353399	0.0235982	3.669	0.856	1.159	0.064	0.828	0.775	0.244	0.349
10067	-2.79488	1.6611	0.000362756	0.0238536	1.713	0.929	5.881	1.206	0.263	0.269	0.379	0.218
125788	-3.15024	1.4207	0.000372634	0.024241	0.571	1.076	3.14	0.667	0.098	0.101	0.081	0.044
79997	-2.43009	0.895874	0.000465646	0.0271611	3.5	2.372	0.852	0.237	0.76	0.337	0.352	0.494
84047	-3.89776	0.876374	0.000503847	0.0279461	5.925	7.459	3.271	0	1.174	0.379	0.244	0
comp116949	-2.25649	0.985186	0.00050764	0.0280326	1.685	1.516	1.697	0.237	0.617	0.345	0.284	0.262
72416	-2.97146	1.53399	0.00054526	0.0295468	2.817	3.167	8.484	1.553	0.105	0.707	0.92	0.087
133134	-2.39679	0.70899	0.00055413	0.0298556	1.647	3.167	0.537	0.311	0.286	0.539	0.284	0.305
48921	-2.92436	0.671488	0.000616239	0.0314474	2.817	1.749	1.866	0.301	0.865	0.387	0.189	0.131
57676	-3.30489	-2.37943	0.0006425	0.0320606	0.103	0.171	0.307	0	0.03	0.042	0.014	0.015
25034	-3.79798	-0.263528	0.000644429	0.0320606	0.197	0.061	1.39	0	0.12	0.034	0.041	0.073
27473	-4.10497	-2.34495	0.000700746	0.0338129	0.14	0.11	0.161	0	0	0.025	0	0
30918	-3.83925	-0.224238	0.00078419	0.0357547	1.357	0.685	0.061	0	0.12	0.059	0	0.058
86986	-2.2371	1.37816	0.000818127	0.0365523	2.546	0.685	1.704	0.548	0.602	0.413	0.582	0.625
comp17528	-3.14691	3.0232	0.000876051	0.0384086	2.799	1.736	10.794	1.178	0.519	1.355	0.108	0.015
126549	-3.18452	-2.45019	0.000966989	0.0404827	0.187	0.196	0.138	0	0.008	0.008	0.014	0.015
111322	-2.98124	-0.408834	0.00100499	0.0415848	1.853	1.064	0.276	0.009	0.135	0.269	0.203	0.073
109543	-2.1947	5.016	0.00112103	0.0449017	43.007	17.217	13.236	6.886	11.552	5.851	1.922	1.439
116218	-2.85237	-0.280804	0.00130554	0.0491741	0.374	0.428	0.192	0	0.038	0.059	0.068	0.102
