# Supplementary material for: Differential gene expression in Varroa jacobsoni mites following a host shift to European honey bees (Apis mellifera)
Source: BMC Genomics. 2016 Nov 16;17:926. doi: 10.1186/s12864-016-3130-3 (PMC5112721; doi:10.1186/s12864-016-3130-3)
Supplement: Additional file 3: Table S2. — Varroa jacobsoni, 586 differentially expressed genes (FDR < 0.05) using DESeq2. Table S3. Varroa jacobsoni, 6908 differentially expressed genes (FDR < 0.05) using EBSeq. (XLSX 604 kb) [file 12864_2016_3130_MOESM3_ESM.xlsx]

## Sheet: TableS2 DESeq2_586
Table S2. Varroa jacobsoni, 586 differentially expressed genes (FDR < 0.05) using DESEq2.
Gene id	baseMean	log2FoldChange	lfcSE	stat	pvalue	padj
29968	408.487	2.22027	0.264236	8.4026	4.36715e-17	2.13632e-12
114652	558.321	-2.19608	0.291057	-7.5452	4.51606e-14	1.10458e-09
comp116742	322.539	5.35753	0.715729	7.48542	7.13186e-14	1.16292e-09
comp144900	398.507	5.2706	0.712472	7.39762	1.38651e-13	1.69563e-09
99464	291.085	3.07368	0.423649	7.25525	4.00929e-13	3.92253e-09
134892	50.4021	-2.03813	0.296098	-6.8833	5.84813e-12	4.76798e-08
76680	68.6876	-3.57262	0.53972	-6.6194	3.6066e-11	2.52039e-07
55309	596.074	-2.36623	0.362352	-6.5302	6.56826e-11	4.01633e-07
77886	1253.25	4.36379	0.691903	6.30694	2.84601e-10	1.5469e-06
43453	1431.57	-3.0985	0.501245	-6.1816	6.34551e-10	3.1041e-06
99666	96.9804	-2.33988	0.379888	-6.15939	7.3026e-10	3.24753e-06
comp122810	78.6848	4.32293	0.725935	5.95498	2.60105e-09	1.06032e-05
comp101998	33.1867	-1.89786	0.325815	-5.82496	5.71274e-09	1.99611e-05
145728	1669.91	2.28716	0.392349	5.82939	5.56292e-09	1.99611e-05
117070	33.7561	2.53144	0.438215	5.7767	7.61815e-09	2.48443e-05
comp116341	8.77823	-3.80038	0.669262	-5.67846	1.35912e-08	4.15534e-05
78837	8.40002	-3.46707	0.616548	-5.62336	1.8728e-08	4.90674e-05
comp116356	35.6706	4.16757	0.739547	5.63531	1.74744e-08	4.90674e-05
comp112544	6.73487	-3.99804	0.711609	-5.6183	1.92842e-08	4.90674e-05
83157	126.141	-1.68169	0.299688	-5.61147	2.00611e-08	4.90674e-05
18402	5.08943	-4.04568	0.742091	-5.45173	4.9883e-08	0.000106095
75140	7.58406	-3.81743	0.699048	-5.4609	4.73717e-08	0.000106095
14448	20.2674	4.01931	0.737162	5.45241	4.96924e-08	0.000106095
126743	119.468	-1.69753	0.313501	-5.41475	6.1373e-08	0.000125093
127822	30.6434	-2.02556	0.382448	-5.29631	1.18164e-07	0.000231215
comp123630	37.3186	3.73761	0.708349	5.27651	1.31668e-07	0.000247728
85513	8.48363	3.58833	0.681236	5.26738	1.38385e-07	0.000250722
comp119757	32.3026	3.7998	0.723398	5.25272	1.49872e-07	0.000261837
110535	400.141	1.96107	0.375111	5.22798	1.71376e-07	0.000289082
128332	278.439	3.62946	0.696659	5.20981	1.89031e-07	0.000308234
comp117764	81.4382	3.78735	0.729906	5.18882	2.11625e-07	0.000326681
comp121133	52.9565	3.81324	0.735151	5.18701	2.13701e-07	0.000326681
63930	80.2536	-3.37644	0.653136	-5.16958	2.34615e-07	0.000347784
comp121789	24.9369	3.85929	0.748236	5.15786	2.49791e-07	0.000359391
comp76158	30.2819	-3.41437	0.663016	-5.14976	2.60823e-07	0.000364541
130929	83.3295	3.57878	0.699474	5.11638	3.1145e-07	0.000414676
80713	24.5175	2.87679	0.562416	5.11506	3.13647e-07	0.000414676
comp124268	277.332	-1.76227	0.347401	-5.07272	3.92159e-07	0.000479591
comp123369	146.394	1.6402	0.323285	5.07354	3.90481e-07	0.000479591
133177	1480.22	3.0288	0.596533	5.07734	3.82751e-07	0.000479591
66248	7.08141	-3.75636	0.743029	-5.05547	4.29341e-07	0.000512257
comp119468	18.2225	3.76153	0.748116	5.028	4.95631e-07	0.00057276
comp122566	76.1869	3.46997	0.690543	5.02499	5.03468e-07	0.00057276
148990	32.7068	2.91645	0.58147	5.01566	5.28523e-07	0.000587598
comp16534	56.8016	3.79219	0.758102	5.00222	5.66748e-07	0.000616093
comp123103	27.2128	3.75674	0.753529	4.98553	6.17911e-07	0.000647238
50934	11.8557	3.15158	0.632301	4.9843	6.21861e-07	0.000647238
89911	493.304	1.99946	0.405169	4.93486	8.02074e-07	0.000799455
3486	11.9089	-3.43328	0.696575	-4.9288	8.27352e-07	0.000799455
68881	61.1822	3.72096	0.754829	4.92955	8.24195e-07	0.000799455
29150	92.1678	-1.65331	0.335536	-4.92736	8.3348e-07	0.000799455
89674	196.28	-1.66202	0.337676	-4.92193	8.56932e-07	0.000806142
comp84959	419.411	-3.046	0.622314	-4.89464	9.84855e-07	0.000909002
comp115576	19.5269	3.60418	0.74002	4.87037	1.11387e-06	0.000990697
comp148082	5.56781	-3.73683	0.766968	-4.87221	1.10354e-06	0.000990697
comp121296	33.2612	3.56059	0.731734	4.86596	1.13905e-06	0.000994997
128964	46.5816	1.7898	0.371884	4.81279	1.48839e-06	0.00125533
144519	340.124	1.11068	0.230749	4.81337	1.48409e-06	0.00125533
comp116696	961.655	3.03154	0.630988	4.80444	1.55185e-06	0.00128667
comp116126	20.2555	3.61905	0.755878	4.78788	1.68553e-06	0.00137421
comp115718	55.2189	3.58846	0.752473	4.76889	1.85244e-06	0.00145077
84847	714.753	-1.47721	0.309821	-4.76797	1.86092e-06	0.00145077
89228	88.924	3.51414	0.737156	4.76716	1.8684e-06	0.00145077
21993	31.8647	3.61416	0.76037	4.75316	2.0026e-06	0.00153067
53835	28.5604	2.13881	0.450665	4.7459	2.07585e-06	0.00156225
26395	11.1034	3.02573	0.638677	4.73749	2.16383e-06	0.00160379
comp107061	19.0946	3.39593	0.719294	4.72119	2.34465e-06	0.00171187
comp122825	138.906	3.39678	0.720451	4.7148	2.41945e-06	0.00174051
comp111201	34.9891	3.58227	0.76213	4.70034	2.59731e-06	0.00175632
63114	8.05083	-3.00467	0.639496	-4.69849	2.62094e-06	0.00175632
26166	349.195	3.23009	0.687226	4.70019	2.59925e-06	0.00175632
comp114837	22.665	3.2842	0.697645	4.70756	2.50699e-06	0.00175632
comp115431	41.6708	3.33925	0.710071	4.7027	2.56739e-06	0.00175632
comp94664	51.3212	3.45045	0.738984	4.66919	3.0239e-06	0.00197231
107266	39.7074	-1.90502	0.407792	-4.67155	2.98935e-06	0.00197231
42244	54.9152	2.06166	0.443015	4.65369	3.26044e-06	0.00207136
comp120335	29.8227	3.54761	0.762205	4.65441	3.24915e-06	0.00207136
87269	44.4271	-1.68785	0.362912	-4.65085	3.30576e-06	0.00207322
comp98889	16.0114	3.51894	0.757053	4.64821	3.34824e-06	0.00207328
comp116949	138.992	-2.1283	0.459143	-4.63537	3.56305e-06	0.00217872
comp122047	25.9114	3.51689	0.762203	4.61411	3.94788e-06	0.0022742
138568	16.1346	2.45361	0.531235	4.61869	3.86167e-06	0.0022742
159973	363.593	-2.64183	0.571447	-4.62306	3.78117e-06	0.0022742
comp101437	68.6083	3.39826	0.736525	4.61391	3.95166e-06	0.0022742
comp4057	22.8548	3.47384	0.751854	4.62036	3.83072e-06	0.0022742
66440	3963.71	3.31915	0.721514	4.60026	4.21962e-06	0.00240018
comp116669	11.831	3.4717	0.755088	4.59774	4.27109e-06	0.00240153
comp107350	11.8761	3.46642	0.755283	4.58956	4.44172e-06	0.00246909
comp118901	51.306	3.46469	0.757645	4.57297	4.80852e-06	0.00264296
22663	259.54	3.2321	0.70724	4.57001	4.87701e-06	0.00265082
comp120937	29.3393	3.48798	0.764115	4.56473	5.00147e-06	0.00268859
comp116201	30.9329	3.48252	0.764647	4.55441	5.25319e-06	0.00272253
comp104212	8.83488	3.42655	0.752188	4.55544	5.22764e-06	0.00272253
126549	10.8479	-2.74793	0.603536	-4.55306	5.28721e-06	0.00272253
82880	5.74963	-3.18845	0.699473	-4.55836	5.15554e-06	0.00272253
comp105897	12.8877	3.30661	0.72748	4.54529	5.48588e-06	0.0027954
comp39556	72.1399	-2.43776	0.537721	-4.53351	5.80105e-06	0.00292553
111383	4470.86	-1.76187	0.389889	-4.5189	6.21607e-06	0.00310283
comp120769	17.6075	3.43693	0.761709	4.51213	6.41786e-06	0.0031712
16810	215.701	1.18821	0.263976	4.50123	6.7561e-06	0.00330495
comp109411	32.3994	3.25611	0.723732	4.49905	6.82579e-06	0.00330598
comp102678	23.969	3.43354	0.764547	4.49095	7.09051e-06	0.00340053
comp100418	17.1052	3.40034	0.762847	4.45743	8.29465e-06	0.00393939
comp112536	17.6555	3.39471	0.763342	4.44716	8.70119e-06	0.00409274
65415	74.7663	1.44032	0.324296	4.44138	8.9383e-06	0.00416423
comp106713	23.2147	3.27139	0.737083	4.43829	9.06777e-06	0.00418469
comp116540	10.6013	3.35525	0.758901	4.42119	9.8158e-06	0.00448756
comp92378	19.2593	3.15589	0.714472	4.4171	1.00036e-05	0.00453107
31567	274.127	1.90408	0.431729	4.41037	1.03194e-05	0.00463124
comp64812	8.44022	3.32968	0.756489	4.40149	1.07509e-05	0.00478104
comp114470	41.9858	3.16078	0.718438	4.39952	1.08491e-05	0.00478124
comp103297	1129.81	2.68217	0.610132	4.39606	1.10236e-05	0.00481475
118232	21.7542	2.47047	0.562468	4.39219	1.12216e-05	0.00485788
comp122967	138.078	3.13149	0.715843	4.37454	1.21687e-05	0.00522167
comp101363	16.1068	3.33816	0.764631	4.36572	1.26708e-05	0.00538981
comp93012	14.396	3.15216	0.723257	4.35828	1.31088e-05	0.00552807
122860	7.5751	2.96942	0.683244	4.34606	1.38607e-05	0.00565032
comp117916	18.4896	3.23167	0.743118	4.3488	1.36886e-05	0.00565032
110818	41.7172	1.96515	0.451603	4.35149	1.35214e-05	0.00565032
46944	138.209	1.61353	0.371178	4.34705	1.37979e-05	0.00565032
106367	45.9606	-1.76069	0.405384	-4.34327	1.4038e-05	0.00567529
comp122106	63.1621	3.10805	0.716643	4.33696	1.44466e-05	0.00579261
comp34186	309.646	1.27558	0.29447	4.3318	1.47896e-05	0.00583449
comp114637	73.5955	3.02724	0.698594	4.33333	1.46868e-05	0.00583449
comp110105	16.5301	3.31484	0.765693	4.32921	1.49648e-05	0.00585639
comp111825	231.852	3.33253	0.771983	4.31684	1.58276e-05	0.00609648
comp109929	26.7212	3.11411	0.721199	4.31797	1.57473e-05	0.00609648
150922	767.357	-0.931491	0.215941	-4.31364	1.60587e-05	0.0061372
comp115589	41.859	3.32388	0.770908	4.31164	1.62045e-05	0.00614489
comp113486	16.7338	3.29692	0.766502	4.30125	1.69835e-05	0.00639075
comp13395	26.625	2.9726	0.692365	4.2934	1.75961e-05	0.00657072
13055	17.062	2.0554	0.479688	4.28487	1.82848e-05	0.0067762
comp124287	42.5416	2.53116	0.591054	4.28246	1.84842e-05	0.00679857
97176	21.8845	3.01867	0.70594	4.27609	1.90201e-05	0.00689205
20609	122.746	-2.97631	0.695889	-4.27699	1.89433e-05	0.00689205
comp100073	10.1302	3.07257	0.720909	4.26208	2.0253e-05	0.00725367
75095	12.9017	3.20046	0.751035	4.2614	2.03147e-05	0.00725367
13043	101.144	1.86933	0.438936	4.25877	2.05556e-05	0.0072865
94891	489.179	-1.65647	0.389528	-4.25251	2.11391e-05	0.00743945
comp82281	14.2705	3.25551	0.766573	4.24683	2.16812e-05	0.00750101
comp110370	18.7428	3.25978	0.76867	4.2408	2.22724e-05	0.00750101
52504	6.32933	2.91037	0.685821	4.24364	2.19925e-05	0.00750101
50389	10.6086	3.08508	0.726438	4.24685	2.16793e-05	0.00750101
comp41026	30.9255	3.21563	0.758246	4.24088	2.22647e-05	0.00750101
comp123359	373.377	-2.84622	0.671089	-4.24119	2.22339e-05	0.00750101
comp116783	65.6345	2.92367	0.689602	4.23964	2.23874e-05	0.00750101
1814	14.7998	2.02349	0.478441	4.22935	2.34371e-05	0.00779931
99164	30.1893	3.11183	0.738414	4.21421	2.50658e-05	0.00823199
comp81357	17.1687	3.20041	0.759447	4.21413	2.50739e-05	0.00823199
108233	8.1233	-2.62475	0.623372	-4.21056	2.54735e-05	0.00830218
comp112947	33.9458	3.18692	0.757132	4.2092	2.56272e-05	0.00830218
6095	6851.58	-0.709009	0.168544	-4.20667	2.59156e-05	0.00834038
100442	41.8955	2.158	0.514625	4.19335	2.74869e-05	0.00862498
comp124191	105.088	2.89997	0.69159	4.1932	2.75051e-05	0.00862498
comp118014	52.1837	3.23203	0.770357	4.19549	2.72278e-05	0.00862498
comp109405	274.858	3.00456	0.716036	4.1961	2.71553e-05	0.00862498
88970	31.455	-2.17289	0.518401	-4.19151	2.771e-05	0.00863386
comp105388	14.5496	3.16791	0.757256	4.18341	2.87166e-05	0.00877765
comp120387	22.038	3.08719	0.738895	4.17811	2.93935e-05	0.00877765
comp70565	10.7304	3.20183	0.765727	4.18142	2.89692e-05	0.00877765
comp123221	40.7269	2.96527	0.708618	4.18459	2.85687e-05	0.00877765
comp96641	16.1838	3.21373	0.769121	4.17844	2.93515e-05	0.00877765
comp99260	8.39675	3.18846	0.763182	4.17785	2.94275e-05	0.00877765
113369	50242.8	-2.53742	0.606688	-4.18241	2.88439e-05	0.00877765
comp116221	37.9741	3.19165	0.766108	4.16606	3.09903e-05	0.00913244
41539	258.295	2.91607	0.699947	4.16613	3.09814e-05	0.00913244
comp115374	17.1322	3.20567	0.769795	4.16431	3.1229e-05	0.00914766
comp117153	15.8977	3.18741	0.769912	4.13996	3.47364e-05	0.0100546
comp77021	6.60281	3.15167	0.761156	4.14063	3.46354e-05	0.0100546
comp118795	21.8791	3.13232	0.756972	4.13796	3.50411e-05	0.0100832
comp119661	32.3076	3.15229	0.762201	4.13578	3.53751e-05	0.0101198
comp100402	35.5989	2.98761	0.722805	4.13335	3.57511e-05	0.0101679
128938	52.6037	2.00852	0.48675	4.12639	3.68503e-05	0.0104199
133134	115.538	-2.18578	0.530002	-4.12409	3.72199e-05	0.0104639
comp98944	8.22118	3.14965	0.764665	4.119	3.80522e-05	0.0106368
comp237923	15.2243	3.0715	0.746108	4.1167	3.84339e-05	0.0106824
107603	124.967	-1.60061	0.389206	-4.11251	3.91383e-05	0.0108168
37030	11.7206	3.15351	0.768413	4.10393	4.06196e-05	0.0111631
95160	145.073	-1.07139	0.261416	-4.0984	4.16017e-05	0.0113691
105279	7.8028	-2.78464	0.680002	-4.09505	4.22072e-05	0.0113781
comp111581	21.3548	3.10217	0.757938	4.09291	4.2599e-05	0.0113781
comp98695	21.1671	3.13509	0.766182	4.09183	4.27977e-05	0.0113781
comp101871	15.5286	3.06109	0.747798	4.09348	4.24952e-05	0.0113781
comp96083	11.6879	3.14861	0.768666	4.0962	4.19995e-05	0.0113781
comp85774	29.7848	3.01349	0.737165	4.08795	4.35195e-05	0.0114854
comp11358	30.0341	2.87541	0.703526	4.08715	4.36708e-05	0.0114854
149383	286.667	0.923377	0.226683	4.07343	4.63266e-05	0.0121187
comp111515	18.0731	3.1432	0.772169	4.07061	4.68906e-05	0.0121365
26158	38.9018	2.74888	0.675233	4.07101	4.68105e-05	0.0121365
comp95901	16.2406	3.00456	0.739375	4.06365	4.83122e-05	0.0124386
comp117399	11.796	3.12377	0.769684	4.0585	4.93881e-05	0.012649
comp108555	16.7875	3.01511	0.743664	4.0544	5.0264e-05	0.0127913
58069	25.2567	3.08016	0.760025	4.0527	5.06291e-05	0.0127913
9093	17.4903	1.83879	0.45377	4.05225	5.07278e-05	0.0127913
comp112819	10.5706	3.00323	0.741427	4.0506	5.10856e-05	0.0128154
2560	1165.85	-1.57489	0.389112	-4.04739	5.17917e-05	0.0129263
comp42833	14.0688	3.11848	0.771283	4.04324	5.27183e-05	0.0130907
comp99922	57.8789	3.05702	0.7564	4.04154	5.31014e-05	0.0131193
128605	2296.27	-2.19683	0.544529	-4.03437	5.47501e-05	0.0134586
comp227968	6.97659	3.07798	0.76557	4.0205	5.80741e-05	0.0141689
comp123913	8.17307	3.08395	0.767466	4.01836	5.86054e-05	0.0141689
100356	181.776	-1.15298	0.28685	-4.01946	5.83312e-05	0.0141689
comp41078	12.8215	2.84924	0.709193	4.01758	5.87982e-05	0.0141689
31241	304.704	1.50791	0.376156	4.00873	6.10474e-05	0.0146388
54667	129.784	2.4735	0.617215	4.00752	6.13589e-05	0.0146417
comp123837	63.6243	2.92147	0.729936	4.00237	6.27122e-05	0.0148201
comp118602	71.0305	2.84484	0.710601	4.00344	6.24292e-05	0.0148201
comp121884	300.719	2.64211	0.661141	3.99628	6.43454e-05	0.0151214
31223	16.8452	1.96712	0.492496	3.99419	6.49147e-05	0.0151214
comp114292	23.9043	2.98742	0.747834	3.99476	6.47595e-05	0.0151214
97428	142.991	-2.22403	0.557292	-3.99078	6.58566e-05	0.0152681
comp122252	315.676	2.58128	0.648469	3.98058	6.87466e-05	0.0158629
79997	132.342	-2.18629	0.549538	-3.97842	6.93743e-05	0.0159326
comp101209	24.3096	3.0122	0.75736	3.97723	6.97221e-05	0.0159377
comp122769	31.596	2.94705	0.741229	3.97589	7.01153e-05	0.015953
140458	5.52118	-2.70962	0.682818	-3.96829	7.2389e-05	0.0160135
comp73025	9.27765	3.05514	0.769935	3.96804	7.24653e-05	0.0160135
78950	21.0474	3.07342	0.775013	3.96563	7.32009e-05	0.0160135
comp123700	63.1451	2.59114	0.652432	3.9715	7.1421e-05	0.0160135
97700	101.248	-1.27765	0.322215	-3.96522	7.33275e-05	0.0160135
comp109062	107.09	3.04365	0.76755	3.96542	7.32682e-05	0.0160135
comp94440	27.7617	3.01157	0.759482	3.9653	7.33041e-05	0.0160135
comp119693	42.7967	2.9467	0.741654	3.97315	7.09282e-05	0.0160135
123030	74.7462	-1.6692	0.420333	-3.97113	7.15326e-05	0.0160135
comp124206	257.077	-1.13406	0.286291	-3.9612	7.45747e-05	0.0161166
comp122353	44.447	3.00852	0.759305	3.9622	7.42617e-05	0.0161166
comp107651	9.11118	3.04964	0.77001	3.96052	7.47876e-05	0.0161166
17686	29.4162	2.93697	0.742473	3.95567	7.63218e-05	0.016375
88371	118.446	2.19281	0.554511	3.95449	7.66987e-05	0.0163841
comp107817	19.5366	3.06219	0.774971	3.95137	7.77065e-05	0.0165272
141977	10.7608	2.24489	0.568368	3.94971	7.82451e-05	0.0165697
comp124202	55.543	3.03079	0.76765	3.94815	7.87588e-05	0.0165911
160723	703.79	2.81714	0.713681	3.94734	7.90245e-05	0.0165911
26160	155.893	2.62478	0.665167	3.94604	7.94549e-05	0.0166101
comp115412	20.6798	2.94509	0.746679	3.94425	8.00502e-05	0.0166634
136740	74.7721	1.95302	0.496492	3.93365	8.36656e-05	0.0173422
57131	16.6753	3.01394	0.767425	3.92734	8.58888e-05	0.0177279
18710	93.8076	-1.61984	0.412622	-3.92571	8.64727e-05	0.0177734
23322	48.8301	2.62382	0.668547	3.92466	8.68515e-05	0.0177766
142681	25.4875	1.70718	0.435266	3.92216	8.77601e-05	0.0178877
comp109075	30.1092	3.00678	0.767308	3.9186	8.90633e-05	0.018078
107367	5.67127	-2.95377	0.754426	-3.91526	9.03074e-05	0.0182078
comp98323	9.05342	3.01883	0.771115	3.91489	9.04473e-05	0.0182078
158168	5.90105	2.99944	0.766536	3.91298	9.11634e-05	0.0182281
comp206243	12.3619	2.97472	0.760284	3.91264	9.12935e-05	0.0182281
comp109442	10.8295	2.92494	0.747982	3.91045	9.21249e-05	0.0183194
comp114356	22.4867	2.79116	0.714436	3.90681	9.35224e-05	0.018522
157779	51.2972	2.73526	0.700815	3.90298	9.50173e-05	0.0186604
comp114638	32.0749	2.99946	0.76863	3.90234	9.52666e-05	0.0186604
comp87031	12.8323	3.01955	0.773829	3.90209	9.53657e-05	0.0186604
120570	24.977	2.59193	0.664501	3.90057	9.59683e-05	0.0187035
comp115538	22.0282	2.85491	0.733484	3.89226	9.93168e-05	0.0192754
comp87233	8.9823	2.92879	0.752641	3.89134	9.96906e-05	0.0192754
comp87521	23.0487	2.99845	0.770757	3.89027	0.000100131	0.0192844
120515	13.6119	2.77596	0.713957	3.88813	0.000101019	0.0193789
comp114145	17.0068	2.90949	0.748815	3.88547	0.000102134	0.0195164
comp124502	189.849	1.08194	0.278621	3.8832	0.000103089	0.0195682
40040	22.1689	-1.79467	0.462194	-3.88293	0.000103205	0.0195682
127107	1325.3	-1.36509	0.351765	-3.88067	0.000104168	0.0196745
109977	14.6398	2.48576	0.640929	3.87837	0.000105158	0.0197093
72136	487.095	-2.04822	0.528099	-3.87848	0.00010511	0.0197093
comp109343	12.1095	2.91577	0.752604	3.87425	0.000106956	0.0198184
63341	6.32311	-2.74428	0.708157	-3.87524	0.00010652	0.0198184
comp78616	7.42622	2.98455	0.770295	3.87455	0.000106822	0.0198184
comp84836	11.3365	2.94102	0.759918	3.87018	0.000108757	0.0200006
161352	13.4545	2.66994	0.689851	3.87031	0.000108696	0.0200006
comp116466	234.302	2.76092	0.714217	3.86566	0.000110791	0.0202984
107301	26.6343	2.50945	0.649581	3.86319	0.000111918	0.0204283
150118	13.4775	2.94666	0.763594	3.85894	0.000113879	0.0206967
comp91012	27.1273	2.91585	0.755758	3.85818	0.000114234	0.0206967
comp123060	32.2323	2.77971	0.720644	3.85726	0.000114667	0.0206985
comp110543	16.4719	2.8895	0.749683	3.85429	0.000116066	0.020874
comp97781	7.19086	2.96782	0.770545	3.85158	0.000117359	0.0210293
comp84862	9.29413	2.90653	0.75551	3.84712	0.000119516	0.0213375
138833	154.266	2.39127	0.621965	3.84471	0.000120697	0.0214701
comp112137	57.9503	2.70626	0.704984	3.83875	0.00012366	0.0218383
comp84182	10.8868	2.92898	0.76289	3.83933	0.000123371	0.0218383
57676	11.2755	-2.59797	0.677069	-3.83708	0.000124506	0.0219086
158356	69.7217	1.7027	0.443971	3.83517	0.000125479	0.0219221
comp45480	6.01	2.95019	0.769104	3.83588	0.000125114	0.0219221
18531	77.8852	1.44841	0.377926	3.83252	0.000126837	0.0220804
110259	669.706	1.06741	0.278916	3.82698	0.000129723	0.0225028
152273	862.733	-1.02524	0.268126	-3.82373	0.000131446	0.0227047
149548	56.9325	-1.5757	0.412159	-3.82304	0.000131815	0.0227047
comp115879	10.124	2.95753	0.774159	3.82031	0.000133283	0.022877
118280	11.4038	-2.05569	0.53891	-3.81454	0.000136438	0.0232553
152357	7.62787	2.94445	0.771831	3.8149	0.00013624	0.0232553
comp7996	7.90363	2.94521	0.772435	3.8129	0.000137347	0.023329
102270	17.9189	2.64355	0.695169	3.80274	0.000143105	0.0242228
comp156156	6.59842	2.84972	0.750005	3.7996	0.000144932	0.0244475
102490	34.9531	1.66551	0.438602	3.7973	0.00014628	0.0244817
134263	2579.9	-1.59843	0.421005	-3.7967	0.000146636	0.0244817
comp123367	165.894	2.64895	0.697465	3.79796	0.000145889	0.0244817
comp112664	11.295	2.94257	0.775376	3.79502	0.000147631	0.024564
43337	598.572	-1.08857	0.286994	-3.79298	0.000148847	0.0246824
comp99721	13.678	2.7231	0.71938	3.78534	0.000153496	0.0253673
comp94425	22.1452	2.79001	0.738131	3.77983	0.000156934	0.0258482
comp113874	5.75119	2.80858	0.745999	3.76486	0.000166642	0.0264508
132934	11.2615	2.27639	0.604151	3.76791	0.000164619	0.0264508
129756	16.9185	2.91167	0.771707	3.77303	0.000161275	0.0264508
60578	30.7066	1.71407	0.455362	3.7642	0.000167082	0.0264508
46671	33.0257	2.11689	0.561236	3.77185	0.000162044	0.0264508
22875	4475.18	-0.587723	0.155892	-3.77006	0.00016321	0.0264508
comp121782	42.6228	2.77787	0.736674	3.77083	0.000162706	0.0264508
139897	62.2287	2.48497	0.659477	3.76809	0.0001645	0.0264508
comp120502	39.0968	2.71498	0.720799	3.76662	0.00016547	0.0264508
comp119113	59.2646	2.69404	0.715162	3.76704	0.000165197	0.0264508
comp122019	29.6335	2.67501	0.709696	3.76923	0.00016375	0.0264508
comp106610	21.3462	2.77301	0.73642	3.76554	0.000166192	0.0264508
14350	11.7084	2.79122	0.742017	3.76167	0.000168785	0.0266315
comp106742	8.44141	2.91185	0.774247	3.76089	0.000169312	0.0266315
comp115549	24.4354	2.89395	0.769849	3.75912	0.000170512	0.0267343
comp111991	5.00121	2.88985	0.769524	3.75538	0.00017308	0.0270503
comp172742	5.8911	2.89436	0.771292	3.75262	0.000174997	0.0272627
81403	25.9428	-2.41779	0.644558	-3.75109	0.000176067	0.0273424
comp106792	55.4779	2.74084	0.73105	3.74918	0.000177415	0.0274645
15588	601.356	-2.78295	0.742591	-3.74763	0.000178515	0.0275476
comp105336	13.4172	2.84518	0.75988	3.74425	0.00018093	0.0278325
60916	7.36668	2.35477	0.629371	3.74147	0.000182948	0.0280546
comp106709	5.76492	2.79657	0.747675	3.74035	0.000183763	0.0280916
45999	68.6076	-1.49276	0.399416	-3.73737	0.000185957	0.0282517
comp40504	4014.03	-1.9943	0.533611	-3.73736	0.000185965	0.0282517
160294	19.1055	2.29053	0.613804	3.7317	0.000190194	0.0288047
comp108688	6.40128	2.88109	0.772803	3.7281	0.000192929	0.0291287
comp110971	23.5465	2.59169	0.696543	3.72079	0.000198601	0.0295294
comp114573	39.8986	2.7751	0.745779	3.72107	0.000198378	0.0295294
14771	116.486	-1.66904	0.448465	-3.72167	0.000197909	0.0295294
comp50923	84.612	2.74332	0.737027	3.72214	0.000197539	0.0295294
comp119160	6.85583	2.87973	0.773461	3.72318	0.000196728	0.0295294
139253	746.749	-1.61242	0.434682	-3.70943	0.000207729	0.0296259
comp124201	16.2633	2.8612	0.771308	3.70954	0.000207637	0.0296259
comp55083	8.07295	2.54938	0.685996	3.71632	0.000202145	0.0296259
142356	8.82093	-2.24638	0.605123	-3.71226	0.000205414	0.0296259
comp84161	17.1288	2.75176	0.740382	3.71667	0.000201865	0.0296259
28734	1784.33	2.60923	0.702908	3.71205	0.00020559	0.0296259
comp121797	21.4563	2.84421	0.7652	3.71695	0.000201642	0.0296259
51044	5379.64	-0.889332	0.239509	-3.71315	0.000204697	0.0296259
comp104209	6.48717	2.8742	0.773177	3.71739	0.000201291	0.0296259
comp80943	20.1404	2.77124	0.746032	3.71464	0.000203493	0.0296259
11295	169.304	-1.46321	0.394262	-3.71127	0.000206222	0.0296259
105268	103.531	-2.46563	0.664517	-3.71041	0.00020692	0.0296259
comp123551	14.5166	2.85691	0.769697	3.71174	0.00020584	0.0296259
comp15246	20.5155	2.80001	0.753896	3.71405	0.000203967	0.0296259
comp114462	9.96308	2.87759	0.776555	3.70559	0.000210899	0.0299906
comp66928	18.5264	2.70844	0.731206	3.70407	0.000212167	0.0300834
127528	5.38224	2.85498	0.771499	3.70056	0.000215122	0.0304142
comp81799	59.2379	2.45944	0.664963	3.69861	0.000216782	0.0305606
comp106156	13.7292	2.87569	0.778337	3.69466	0.000220185	0.0308624
35316	15.0462	2.39038	0.646862	3.69536	0.00021958	0.0308624
comp114644	124.237	-1.88371	0.510162	-3.69238	0.000222164	0.0310509
80200	161.08	-1.55446	0.421076	-3.69164	0.000222813	0.0310528
155188	11.1947	-2.45802	0.666215	-3.68953	0.000224665	0.0311336
40531	176.133	1.80089	0.48803	3.69011	0.000224156	0.0311336
comp111872	77.0871	2.66577	0.723183	3.68617	0.000227656	0.0314559
comp8036	15.1939	2.86958	0.778921	3.68404	0.000229563	0.0314559
comp128818	11.9078	2.74086	0.743814	3.68488	0.000228814	0.0314559
comp106834	46.5067	2.75571	0.747949	3.68436	0.000229281	0.0314559
comp76194	13.2087	2.80646	0.762092	3.68258	0.000230887	0.031549
comp94991	21.6055	2.83859	0.771661	3.67855	0.000234562	0.0319619
comp109735	12.5783	2.8608	0.778321	3.6756	0.000237287	0.0322434
comp113142	25.635	2.86683	0.7806	3.6726	0.000240097	0.0325348
10614	5.18663	2.83386	0.772273	3.6695	0.000243024	0.0328404
comp97130	5.87995	2.83538	0.773623	3.66507	0.000247275	0.0332313
140448	2226.24	-1.22268	0.333591	-3.66521	0.000247137	0.0332313
10278	22.2128	1.7673	0.482722	3.6611	0.000251131	0.0336571
comp81780	5.90879	2.83163	0.773778	3.65948	0.000252728	0.0337785
comp122421	68.1961	2.82599	0.772855	3.65656	0.000255624	0.0338429
comp80979	14.8432	2.84939	0.77933	3.6562	0.000255977	0.0338429
136637	117.985	0.925279	0.252989	3.65739	0.000254798	0.0338429
comp80917	24.9337	2.62495	0.717691	3.65749	0.0002547	0.0338429
106739	124.722	2.67305	0.731501	3.6542	0.000257984	0.0340163
comp115776	201.866	1.52025	0.416517	3.64991	0.000262335	0.0344971
comp97090	28.7643	2.82913	0.775711	3.64714	0.000265171	0.0345253
comp39789	10.5871	2.75869	0.756579	3.64627	0.000266079	0.0345253
comp92303	32.6665	2.67045	0.732301	3.64665	0.000265683	0.0345253
52090	374.094	-1.47526	0.404436	-3.64769	0.000264613	0.0345253
138303	17.8552	1.70449	0.46721	3.64823	0.00026405	0.0345253
98196	14.3727	2.5732	0.706173	3.64387	0.000268574	0.0346651
61709	162.153	-2.34011	0.642157	-3.64414	0.000268284	0.0346651
comp118200	158.988	2.67064	0.733126	3.64281	0.000269681	0.0347165
comp100381	23.1797	2.69692	0.740564	3.64171	0.000270833	0.0347733
119978	26.2692	-1.35678	0.37321	-3.63545	0.000277497	0.0351495
comp124438	8.95799	2.35803	0.648686	3.63508	0.000277894	0.0351495
26474	23016.2	-0.845703	0.232664	-3.63487	0.000278125	0.0351495
57036	1361.35	2.36826	0.651387	3.63573	0.000277199	0.0351495
44540	844.355	-1.96548	0.540821	-3.63425	0.000278793	0.0351495
comp124265	234.091	2.77554	0.763703	3.63432	0.000278714	0.0351495
114574	82.4473	2.56648	0.70548	3.63792	0.00027485	0.0351495
comp89933	9.61404	2.77789	0.764615	3.63306	0.00028008	0.035221
comp114419	6.03891	2.81302	0.774619	3.63149	0.000281784	0.0352541
comp112780	37.0354	2.83947	0.781805	3.63194	0.000281294	0.0352541
98691	204.859	1.80211	0.496505	3.62959	0.000283872	0.0352578
comp55887	10.5199	2.70214	0.744356	3.63016	0.000283242	0.0352578
comp97748	5.97421	2.8115	0.774626	3.62949	0.000283977	0.0352578
comp122422	17.8308	2.71203	0.747887	3.62626	0.000287554	0.0356115
155384	27.3321	2.80724	0.77438	3.62515	0.000288794	0.0356458
84857	21.2612	2.58277	0.712546	3.62471	0.000289288	0.0356458
comp84930	5.05284	-2.72061	0.751559	-3.61996	0.000294648	0.0357529
72508	77.0089	1.43168	0.395556	3.61941	0.000295273	0.0357529
comp107582	16.6284	2.63336	0.727434	3.62007	0.00029452	0.0357529
comp112364	17.9315	2.82632	0.780509	3.62113	0.00029332	0.0357529
139820	52.691	2.42743	0.670077	3.62261	0.000291647	0.0357529
comp111508	10.9964	2.70449	0.74666	3.62211	0.000292206	0.0357529
comp22154	6.71098	2.54221	0.701949	3.62164	0.000292741	0.0357529
comp114444	91.4105	2.04126	0.564144	3.61833	0.000296513	0.0358143
comp167853	8.05456	2.80819	0.777219	3.61312	0.000302533	0.0359288
115616	83.9471	2.06489	0.5714	3.61375	0.000301803	0.0359288
84389	169.202	1.69303	0.468245	3.6157	0.000299538	0.0359288
129126	314.305	-2.09566	0.579661	-3.61533	0.000299969	0.0359288
comp99518	9.142	2.8118	0.777909	3.61457	0.000300852	0.0359288
62019	32.6278	2.2431	0.620829	3.61306	0.000302601	0.0359288
comp107639	6.85763	2.8058	0.77618	3.61488	0.000300485	0.0359288
comp140385	5.9229	2.79673	0.775074	3.60834	0.000308165	0.0360901
comp115575	22.0562	2.58012	0.714473	3.61122	0.000304762	0.0360901
comp108216	7.54384	2.80354	0.776912	3.60856	0.000307897	0.0360901
58801	285.142	-2.70673	0.750167	-3.60817	0.000308362	0.0360901
59448	6.49948	2.52598	0.700076	3.60815	0.000308387	0.0360901
114739	122.724	2.38868	0.661883	3.60891	0.000307483	0.0360901
comp31215	13.0586	2.74909	0.76216	3.60697	0.000309795	0.0361684
52678	96.4493	-1.19113	0.33032	-3.60599	0.00031096	0.0361777
comp124241	3907	-0.595489	0.165154	-3.60566	0.000311365	0.0361777
140562	885.181	2.21585	0.614651	3.60505	0.000312093	0.0361777
comp77967	16.1058	2.81307	0.780466	3.60434	0.000312946	0.0361907
26201	17.3095	2.81256	0.780699	3.60262	0.000315025	0.0363453
comp121996	90.0104	2.60669	0.723826	3.60126	0.000316673	0.0364494
95686	19.9806	2.47622	0.688304	3.59757	0.000321202	0.0367116
comp91201	7.85428	2.79715	0.777388	3.59814	0.000320498	0.0367116
94666	384.22	-0.892919	0.248138	-3.59847	0.000320095	0.0367116
152946	552.551	-1.6981	0.472116	-3.59679	0.00032217	0.0367146
comp115901	31.241	1.47361	0.409934	3.59476	0.00032469	0.0367146
68786	7629.25	-0.701793	0.195359	-3.59233	0.000327737	0.0367146
comp122795	164.107	2.51983	0.701462	3.59225	0.000327838	0.0367146
124276	7.6544	-2.55997	0.712458	-3.59316	0.000326696	0.0367146
77588	23.6181	1.81469	0.50471	3.59552	0.000323749	0.0367146
80011	19.1511	-1.72902	0.481503	-3.59089	0.000329546	0.0367146
comp122025	54.9462	2.56628	0.714852	3.58995	0.000330742	0.0367146
comp101539	11.6782	2.71836	0.756604	3.59285	0.000327082	0.0367146
153574	105.335	-1.73914	0.483826	-3.59455	0.000324951	0.0367146
comp119008	17.058	2.63397	0.73386	3.5892	0.000331691	0.0367146
comp113436	6.85041	2.78844	0.776649	3.59035	0.000330235	0.0367146
comp110694	10.2458	2.75476	0.76745	3.5895	0.000331315	0.0367146
comp122736	139.041	2.69218	0.750085	3.58917	0.000331736	0.0367146
154368	635.267	-1.59704	0.44534	-3.58613	0.000335625	0.0370612
comp121565	253.148	2.75921	0.769744	3.58458	0.000337619	0.0371975
11379	17.1623	2.10013	0.586133	3.58302	0.000339645	0.0373365
comp114405	10.5664	2.79087	0.779293	3.58128	0.000341918	0.0375021
38717	22.7963	2.61498	0.73054	3.57952	0.000344226	0.0376708
138396	10.6303	2.11361	0.590791	3.5776	0.00034677	0.0378645
161045	32.0807	-2.05799	0.575421	-3.57649	0.000348238	0.0379401
comp109041	76.8517	2.51674	0.704067	3.57457	0.000350801	0.0380499
154485	127.384	-1.45264	0.406334	-3.57499	0.000350246	0.0380499
12463	2546.49	-0.646964	0.181032	-3.57374	0.000351914	0.0380861
comp107384	14.8779	2.78947	0.780725	3.57292	0.000353021	0.0381216
139058	7294.24	-1.24186	0.347842	-3.57018	0.000356732	0.0384375
comp121466	38.9978	2.67894	0.750898	3.56764	0.000360206	0.0387265
comp124770	5.73632	2.76647	0.775799	3.56596	0.000362528	0.0388906
86292	72.1646	2.00956	0.563916	3.56357	0.00036584	0.0391601
comp22787	14.6614	2.78189	0.780852	3.56264	0.00036715	0.0392145
comp78400	7.53767	2.77009	0.777932	3.56084	0.000369669	0.0393976
comp77018	10.6747	2.4091	0.676731	3.55992	0.000370974	0.0394507
comp117955	25.2539	2.67548	0.751982	3.55791	0.000373824	0.0394962
111207	143.248	-1.88564	0.529916	-3.55837	0.000373166	0.0394962
82529	601.541	1.27973	0.35964	3.55836	0.000373172	0.0394962
comp107998	39.5486	2.57457	0.723735	3.55734	0.000374633	0.0394964
comp64296	9.22465	2.76925	0.779107	3.55439	0.000378852	0.0398552
comp107337	14.2605	2.77413	0.78093	3.55235	0.000381808	0.0400409
comp95358	167.895	-1.59005	0.447643	-3.55204	0.000382254	0.0400409
101637	527.718	-1.74407	0.491522	-3.5483	0.000387726	0.0404274
comp121908	24.3361	2.75082	0.775353	3.54783	0.000388423	0.0404274
39654	8.86153	2.72538	0.768024	3.54855	0.000387352	0.0404274
7911	79.5508	1.49664	0.421983	3.54667	0.00039013	0.0405188
145449	12.7504	2.13392	0.601897	3.54533	0.000392126	0.0405689
comp117877	121.99	2.59279	0.731345	3.54523	0.00039227	0.0405689
127965	999.883	2.52292	0.712119	3.54284	0.00039585	0.0407667
comp99013	5.92698	2.75207	0.776707	3.54326	0.000395215	0.0407667
comp212265	8.60366	2.75922	0.779059	3.54173	0.000397505	0.0408512
comp119105	29.2393	2.40477	0.67929	3.54012	0.000399943	0.0410155
8961	93.1264	1.28875	0.364509	3.53559	0.000406872	0.0410901
comp115893	7.49108	2.7517	0.778438	3.53491	0.000407921	0.0410901
107361	72.5801	1.96459	0.555773	3.53487	0.000407973	0.0410901
71968	129.406	2.2135	0.625895	3.53653	0.00040542	0.0410901
comp121724	355.873	2.3648	0.669023	3.53471	0.00040823	0.0410901
comp112970	11.2305	2.65877	0.7515	3.53796	0.000403236	0.0410901
55268	66.6665	1.48972	0.421156	3.53721	0.000404379	0.0410901
comp108417	24.7289	2.67058	0.755229	3.53612	0.000406048	0.0410901
comp123507	717.172	2.40431	0.679567	3.53801	0.000403157	0.0410901
comp120259	41.9228	2.6453	0.748594	3.53369	0.000409801	0.0411636
comp6084	20.7021	2.74912	0.779017	3.52896	0.000417191	0.0415821
comp122977	162.321	2.60581	0.738431	3.52885	0.000417368	0.0415821
comp117519	25.6242	1.86706	0.529069	3.52897	0.000417188	0.0415821
comp123106	53.9843	2.71928	0.770331	3.53001	0.000415545	0.0415821
comp122241	90.3696	2.50945	0.71125	3.52823	0.00041835	0.0415953
comp1429	32.4594	2.58091	0.731616	3.52768	0.00041922	0.0415971
59826	11.1325	2.12375	0.602487	3.52498	0.000423515	0.0416919
comp118628	118.662	1.43401	0.40682	3.52494	0.000423583	0.0416919
104707	11996	-0.64873	0.183963	-3.52641	0.00042123	0.0416919
comp115578	11.3157	2.68299	0.761134	3.52499	0.000423499	0.0416919
105290	13.0557	-1.77766	0.504398	-3.52432	0.000424566	0.0417047
comp119257	113.149	2.68882	0.763387	3.52222	0.00042795	0.0419528
67780	55971.4	-0.800227	0.227274	-3.52098	0.000429952	0.0420648
101943	114.215	-1.63616	0.464841	-3.51983	0.000431821	0.0421633
comp111672	16.6347	2.68399	0.762714	3.51899	0.000433188	0.0422125
comp106143	20.1937	2.46776	0.701791	3.51638	0.000437476	0.0422955
30409	5826.15	-0.977002	0.277764	-3.51738	0.000435823	0.0422955
120618	5300.52	-0.449683	0.127883	-3.51637	0.000437498	0.0422955
comp119325	11.0284	2.74603	0.780614	3.51778	0.000435176	0.0422955
comp81027	13.2191	2.57905	0.733554	3.51583	0.000438379	0.0422971
comp96508	8.78082	2.3957	0.681639	3.51462	0.000440385	0.0423868
102356	23.4165	1.50755	0.429005	3.51406	0.000441309	0.0423868
comp106174	80.7541	2.50901	0.714093	3.51357	0.000442136	0.0423868
128635	126.378	1.28985	0.367147	3.51318	0.000442775	0.0423868
76903	2860.48	-0.968613	0.275835	-3.51157	0.000445472	0.0425618
comp122181	73.6692	2.67589	0.76239	3.50987	0.000448328	0.0426932
comp113326	6.94948	2.7323	0.778498	3.50971	0.000448594	0.0426932
comp77460	15.9965	2.70117	0.770438	3.50602	0.000454856	0.0432052
comp114987	11.0721	2.6358	0.752337	3.50348	0.000459222	0.0435354
59364	9.03376	2.41354	0.689082	3.50254	0.000460843	0.0436045
39291	130.728	1.41383	0.403888	3.50055	0.000464292	0.0437459
comp119499	87.8447	2.50788	0.716717	3.49911	0.000466809	0.0437459
56722	248.179	-1.13221	0.323495	-3.49994	0.000465366	0.0437459
comp99415	12.4863	2.68319	0.766677	3.49976	0.000465675	0.0437459
160854	921.18	2.29141	0.654819	3.49931	0.000466463	0.0437459
comp12355	8.22932	2.68743	0.768795	3.49564	0.000472922	0.0441984
comp100528	10.4814	2.72915	0.780796	3.49535	0.000473445	0.0441984
comp81147	15.3569	2.63848	0.755384	3.4929	0.000477806	0.0445206
comp110414	26.5088	2.56877	0.736289	3.48881	0.00048518	0.0451217
comp7189	9.24752	2.72181	0.78035	3.48793	0.000486768	0.0451835
comp102715	36.1586	2.6698	0.765587	3.48726	0.000487991	0.0452113
comp114610	19.0009	2.45461	0.704772	3.48283	0.000496137	0.045879
5710	31.1664	2.38489	0.68489	3.48214	0.000497419	0.0459108
comp113318	14.6317	2.72277	0.782088	3.48141	0.000498779	0.0459497
comp90475	17.3371	2.58366	0.742412	3.4801	0.000501234	0.046089
comp110626	122.986	2.57347	0.739643	3.47934	0.000502649	0.0461324
comp23987	5.37204	2.70436	0.777444	3.47853	0.000504177	0.046186
comp117018	13.9573	2.60888	0.750911	3.47428	0.000512227	0.0468357
117254	29.0954	2.13142	0.613846	3.47223	0.000516153	0.0469315
comp116638	20.838	2.71904	0.782987	3.47265	0.000515346	0.0469315
comp95355	4.93115	2.69802	0.776971	3.47249	0.000515663	0.0469315
comp206197	7.24241	2.58492	0.744655	3.47131	0.000517934	0.0469717
comp127552	8.95281	2.4496	0.705755	3.47089	0.000518741	0.0469717
114431	10.1244	2.41541	0.696062	3.4701	0.000520261	0.0469717
92932	65.1987	1.43119	0.412444	3.47001	0.000520436	0.0469717
comp89019	5.94583	2.62499	0.757176	3.46682	0.00052666	0.0474141
comp97215	21.2298	2.70497	0.780316	3.4665	0.000527276	0.0474141
140564	210.385	1.58463	0.457293	3.46525	0.000529744	0.0475487
103784	7.01367	2.49018	0.71876	3.46454	0.000531132	0.047586
comp194833	5.8983	2.69478	0.778398	3.46196	0.000536266	0.0478794
comp124131	711.057	0.934484	0.269933	3.46191	0.000536366	0.0478794
comp56872	10.883	2.70481	0.781499	3.46105	0.000538073	0.0479443
159779	6.29922	-2.30821	0.667291	-3.45908	0.000542022	0.0480338
comp214308	10.685	2.53104	0.731652	3.45934	0.000541491	0.0480338
comp114948	245.44	2.16984	0.627188	3.45962	0.000540931	0.0480338
comp114361	21.3677	2.62849	0.760122	3.45799	0.000544221	0.0481414
comp108500	102.446	2.42673	0.702065	3.45656	0.000547119	0.0482233
comp108014	9.53048	2.70001	0.781071	3.45681	0.000546617	0.0482233
126365	32.7321	1.54728	0.44783	3.45505	0.000550181	0.0484061
comp74040	11.8137	2.66925	0.774123	3.4481	0.000564549	0.0485201
25676	292.627	0.76261	0.221107	3.44905	0.000562557	0.0485201
73413	364.022	-0.914653	0.265138	-3.44973	0.000561145	0.0485201
comp110227	23.0043	2.5719	0.74587	3.4482	0.000564343	0.0485201
137974	28.0599	2.28408	0.662476	3.4478	0.00056517	0.0485201
comp98688	6.52757	2.68702	0.779349	3.44777	0.000565236	0.0485201
comp120509	34.1663	2.70366	0.783951	3.44876	0.000563172	0.0485201
comp109389	237.978	1.28646	0.373135	3.44771	0.000565364	0.0485201
53035	61.7204	1.14941	0.332961	3.45209	0.000556256	0.0485201
141948	38.2355	-1.41699	0.410838	-3.44902	0.000562622	0.0485201
comp120913	60.0918	2.44852	0.709759	3.4498	0.000561011	0.0485201
comp22373	7.96023	2.65667	0.769829	3.45098	0.000558553	0.0485201
140449	105.667	-2.43446	0.705126	-3.45251	0.000555389	0.0485201
comp112525	10.5379	2.36391	0.685122	3.45034	0.000559872	0.0485201
comp75758	8.67303	2.691	0.780876	3.44613	0.000568667	0.048633
123247	8.23942	2.11159	0.612725	3.44622	0.00056848	0.048633
1667	8515.13	-0.513117	0.148918	-3.44564	0.000569709	0.0486371
161351	40.4929	1.90055	0.551722	3.44476	0.000571573	0.0486537
comp122198	19.4694	2.65422	0.770543	3.44461	0.000571894	0.0486537
71955	373.54	2.3148	0.672308	3.44306	0.00057517	0.0488475
comp115843	27.0969	2.6267	0.763057	3.44234	0.000576704	0.0488929
118848	15.6734	1.44856	0.421176	3.43931	0.000583195	0.0491875
18443	18.58	2.38426	0.69323	3.43935	0.000583111	0.0491875
21356	14.7489	2.3585	0.685678	3.43966	0.000582453	0.0491875
comp114992	122.463	2.40937	0.700819	3.43794	0.000586163	0.0492679
105575	26.5755	1.82618	0.531167	3.43806	0.000585903	0.0492679
70505	33.1221	1.4467	0.42091	3.43707	0.000588036	0.0493406
comp62533	12.7759	2.66947	0.777168	3.43487	0.000592834	0.049658
comp107626	13.2838	2.68705	0.782529	3.4338	0.000595183	0.0497695
83768	24.6863	-2.31655	0.67475	-3.43321	0.000596491	0.0497937

## Sheet: TableS3_EBSeq_
Table S3. Varroa jacobsoni, 6908 differentially expressed genes (FDR < 0.05) using EBSeq.
Gene id	PPEE	PPDE	PostFC	RealFC
100473	0	1	3.94842	4.20652
101745	0	1	0.291256	0.312008
102136	0	1	0.00657314	0.000229258
102692	0	1	0.00464776	0.000162928
102759	0	1	0.22819	0.241664
103410	0	1	0.00895651	0.000317096
104639	0	1	1.94183	2.06781
104658	0	1	0.00610702	0.00022208
104743	0	1	0.0056219	0.000190363
105268	0	1	9.04752	9.13829
105899	0	1	0.0070331	0.000249174
106367	0	1	3.74942	3.76941
106921	0	1	0.0027583	9.62348e-05
107562	0	1	0.00149791	5.32445e-05
108304	0	1	0.00528287	0.000185102
109244	0	1	0.00363514	0.000126107
109762	0	1	0.00824589	0.000286772
110535	0	1	0.233922	0.234042
110764	0	1	144.591	3129.02
111034	0	1	0.00487343	0.000195187
114148	0	1	2.14808	2.29046
114176	0	1	0.00462101	0.000162142
114989	0	1	0.00319763	0.000111661
116004	0	1	0.00223219	8.02109e-05
116127	0	1	0.00408787	0.000141666
117091	0	1	0.00714539	0.000242217
118152	0	1	0.00180769	6.32743e-05
118220	0	1	0.105939	0.111941
118276	0	1	5.79684	6.21311
120618	0	1	1.36802	1.36815
121720	0	1	0.00485685	0.000175437
122231	0	1	0.277022	0.293826
12313	0	1	0.00732093	0.000256747
123498	0	1	0.00465724	0.000165876
123915	0	1	0.00336566	0.000118974
124459	0	1	0.00546123	0.000193827
125031	0	1	0.00755791	0.000303725
125072	0	1	0.00552684	0.000194473
125678	0	1	0.113848	0.118653
125689	0	1	0.00451145	0.0001581
126440	0	1	0.00818483	0.000286543
126442	0	1	0.00717936	0.000251077
126468	0	1	0.00201252	6.9442e-05
126657	0	1	0.000708512	2.28641e-05
127346	0	1	0.0114117	0.000400557
127676	0	1	0.0119877	0.000424347
127694	0	1	0.00954331	0.000332216
127822	0	1	4.2556	4.29489
128400	0	1	0.0018332	6.39507e-05
128402	0	1	0.00704081	0.000239722
128412	0	1	0.00775177	0.000276206
128424	0	1	0.135326	0.14384
12935	0	1	0.00128813	4.59834e-05
129416	0	1	0.0122754	0.0101165
130446	0	1	0.0093002	0.000312182
130477	0	1	0.226767	0.241216
13098	0	1	0.00631547	0.000217726
131042	0	1	0.00906533	0.000323373
133202	0	1	2.11155	2.23117
133265	0	1	0.0110033	0.00037534
134892	0	1	4.2911	4.3121
134978	0	1	0.00935549	0.000337378
135790	0	1	0.00570002	0.000208661
135873	0	1	0.00325195	0.000113544
136125	0	1	0.0124892	0.000434575
136215	0	1	625.261	16594
137566	0	1	3.06537	3.65099
137987	0	1	3.17022	3.77628
138060	0	1	0.00318642	0.000113594
138951	0	1	0.00186652	6.49081e-05
139354	0	1	0.136405	0.136971
139487	0	1	0.00880074	0.000308988
141271	0	1	0.0076379	0.000265585
141504	0	1	0.00649696	0.000226805
142313	0	1	0.00722399	0.000247032
142578	0	1	0.00460268	0.000161333
142954	0	1	0.00460002	0.000160907
142965	0	1	0.00389063	0.000143078
144155	0	1	0.171502	0.180063
14448	0	1	0.00923244	0.000307774
144519	0	1	0.453726	0.453473
144968	0	1	0.00731641	0.000255173
145134	0	1	0.0721985	0.0732572
146114	0	1	6.12122	6.56686
146555	0	1	0.00904359	0.000363084
148283	0	1	0.00238372	8.42111e-05
148299	0	1	0.00852483	0.000306232
148382	0	1	4.84246	4.91381
148442	0	1	0.00492606	0.000175345
149295	0	1	0.00875782	0.000311204
149344	0	1	0.0062438	0.000217978
149548	0	1	3.28147	3.29275
149571	0	1	0.14061	0.147126
150828	0	1	0.13773	0.14556
150922	0	1	1.93214	1.9336
151685	0	1	0.00179007	6.26952e-05
151814	0	1	12.2348	14.7089
152833	0	1	0.000971758	3.47045e-05
153019	0	1	0.00201483	7.17012e-05
153108	0	1	0.00865084	0.000317977
153672	0	1	0.302678	0.315692
154356	0	1	0.0345932	0.0294435
155065	0	1	0.192223	0.205552
155968	0	1	0.00170841	6.01801e-05
156691	0	1	0.0062979	0.000218908
156703	0	1	2.83507	3.04728
157002	0	1	0.0088796	0.000310718
157027	0	1	0.00734632	0.000257461
157779	0	1	0.0654085	0.0649261
15781	0	1	0.202113	0.251878
158386	0	1	8.47921	9.21796
158784	0	1	0.00133016	4.64383e-05
159222	0	1	0.185983	0.190681
159554	0	1	0.00735849	0.000254739
160097	0	1	0.00169247	5.82244e-05
161042	0	1	4.34237	5.0145
161224	0	1	2.04702	2.18836
16467	0	1	0.00411251	0.000146068
17333	0	1	202.471	5045.97
17922	0	1	0.00332427	0.00011629
18295	0	1	0.00919358	0.000328287
1846	0	1	0.0381444	0.0421364
18892	0	1	0.00592813	0.000209524
19114	0	1	0.201717	0.214913
19639	0	1	0.194767	0.202948
19813	0	1	0.00952021	0.000333848
20169	0	1	0.00870297	0.000314596
20477	0	1	0.00564499	0.000200367
2139	0	1	0.40028	0.423848
21993	0	1	0.0059473	0.000196143
21994	0	1	0.0101437	0.000350661
2203	0	1	0.178152	0.186965
22663	0	1	0.034252	0.0359042
2279	0	1	0.00815768	0.000287698
24189	0	1	0.00384183	0.000132191
25169	0	1	0.00708828	0.000259759
25407	0	1	0.0179196	0.0193674
26201	0	1	0.0109785	0.00036208
26889	0	1	0.00901479	0.000319073
2790	0	1	0.00309958	0.000124015
27924	0	1	0.00144311	5.01821e-05
2811	0	1	0.0398373	0.0374652
28114	0	1	0.0336943	0.034111
28483	0	1	0.105919	0.118624
29093	0	1	0.186149	0.194714
29968	0	1	0.205586	0.2054
30569	0	1	0.00211738	7.61894e-05
33580	0	1	259.777	6874.37
33708	0	1	0.00851269	0.000295273
34650	0	1	0.00747026	0.000264409
34651	0	1	0.00692923	0.00024439
35323	0	1	0.00889972	0.000313486
36381	0	1	0.00432682	0.000151461
36384	0	1	0.00443491	0.000154805
36387	0	1	0.00594719	0.000212642
36439	0	1	0.00305578	0.000107202
36982	0	1	0.00117764	4.19207e-05
38215	0	1	0.00509522	0.000180057
39007	0	1	5.83	6.30594
39275	0	1	0.00239345	8.43537e-05
40146	0	1	0.00508398	0.000185376
41543	0	1	0.00399743	0.000143311
41758	0	1	0.0991199	0.114373
42814	0	1	0.0104881	0.000379185
44018	0	1	0.00719083	0.000250005
44798	0	1	7.37143	7.87261
45870	0	1	0.00700074	0.000249725
45999	0	1	3.03303	3.04304
46074	0	1	0.00286823	0.000100552
47682	0	1	0.000940783	3.28761e-05
48761	0	1	3.54978	3.99365
49926	0	1	1.301	1.30113
50027	0	1	0.00127951	4.45723e-05
50250	0	1	0.00823581	0.000296053
51131	0	1	1.23704	1.23707
53544	0	1	0.000997918	3.64447e-05
54904	0	1	0.0644457	0.0680986
55278	0	1	0.0065386	0.000230207
55589	0	1	0.00291705	0.000101275
56503	0	1	0.00503607	0.00017821
56504	0	1	0.00772456	0.00028067
57138	0	1	0.00429357	0.000153908
58801	0	1	16.8808	17.1258
59002	0	1	0.00487134	0.000175225
60698	0	1	0.00635908	0.000223559
6095	0	1	1.64307	1.64367
61097	0	1	0.00526543	0.000184574
62123	0	1	0.00987875	0.000328608
64132	0	1	0.0595217	0.0606928
64387	0	1	0.00115136	4.00416e-05
6532	0	1	0.145914	0.154563
65583	0	1	0.00746281	0.000262013
65587	0	1	0.00166561	5.9165e-05
65591	0	1	0.00933473	0.000326641
66099	0	1	0.0061293	0.00021522
67372	0	1	0.315784	0.331334
67972	0	1	0.00197435	6.78543e-05
68786	0	1	1.63804	1.63863
68805	0	1	12.0254	14.739
70123	0	1	0.0220823	0.0182524
70900	0	1	182.078	3749.87
72417	0	1	30.3786	46.7568
72706	0	1	0.253299	0.267932
73672	0	1	0.116124	0.122972
73918	0	1	0.468099	0.497742
74771	0	1	0.16554	0.174035
75256	0	1	1.98894	2.097
7557	0	1	0.00158432	5.62446e-05
75712	0	1	0.00835986	0.000296113
75800	0	1	4.39458	4.62556
78093	0	1	0.19408	0.205924
78313	0	1	0.00432699	0.000146981
78950	0	1	0.00878708	0.000299393
79542	0	1	0.004481	0.000158305
79848	0	1	0.00253176	9.11295e-05
80113	0	1	1.16891	1.16892
81294	0	1	0.0107905	0.000383984
81306	0	1	0.0041651	0.000149205
81544	0	1	1.52386	1.61706
82381	0	1	0.00534425	0.000202338
83046	0	1	17.6739	22.084
83157	0	1	3.35218	3.36126
83345	0	1	40.4567	42.4171
83359	0	1	0.00754389	0.000268458
85354	0	1	0.00498246	0.000176761
85834	0	1	8.632	8.76392
87269	0	1	3.44334	3.45712
87505	0	1	0.196565	0.208004
8793	0	1	0.202776	0.213601
88210	0	1	0.00270655	9.5241e-05
88889	0	1	0.00168534	5.95125e-05
88921	0	1	0.00269176	9.46268e-05
89610	0	1	2.71255	3.11933
89670	0	1	0.00168605	5.83485e-05
90204	0	1	0.00231432	7.98141e-05
90623	0	1	0.00321669	0.00011221
91387	0	1	2.43886	2.62371
91578	0	1	0.00596821	0.000224297
91713	0	1	0.292351	0.311482
92476	0	1	0.0434242	0.0441364
92764	0	1	2.09648	2.25234
92922	0	1	0.00295519	0.000103265
93415	0	1	0.00480861	0.000168815
93434	0	1	0.57367	0.603548
93768	0	1	0.00137077	4.7688e-05
93769	0	1	0.00112654	3.92518e-05
94144	0	1	0.00407492	0.000143336
94782	0	1	0.00255398	8.9292e-05
94891	0	1	3.40061	3.40723
95625	0	1	0.00782561	0.000279186
9607	0	1	0.00652789	0.00023497
96804	0	1	0.00244011	8.66858e-05
97276	0	1	0.0102191	0.000360748
97287	0	1	0.00476781	0.000167141
97649	0	1	0.00293706	0.000100635
97652	0	1	0.00433108	0.000151305
comp100029	0	1	0.00994493	0.000352788
comp100418	0	1	0.0106413	0.00036525
comp100426	0	1	0.00538068	0.000184167
comp101363	0	1	0.0115139	0.000387902
comp101490	0	1	284.476	6844.49
comp101547	0	1	0.00850653	0.00028391
comp101556	0	1	0.0106485	0.000372869
comp101862	0	1	366.815	9042.05
comp101893	0	1	0.0107176	0.000365338
comp101998	0	1	3.96393	3.99036
comp102224	0	1	159.371	3781
comp102357	0	1	0.0110992	0.000393809
comp102678	0	1	0.00794434	0.000260734
comp102824	0	1	0.0036979	0.00013685
comp102871	0	1	0.0101248	0.000363653
comp102910	0	1	0.00946043	0.000320954
comp103683	0	1	0.0126879	0.000445264
comp103712	0	1	0.00829288	0.000277702
comp104429	0	1	213.706	5280.99
comp104919	0	1	0.00877644	0.000318159
comp105556	0	1	74.6014	1885.47
comp105993	0	1	0.00700919	0.000255181
comp106191	0	1	0.00517437	0.000190935
comp106338	0	1	129.592	2884.31
comp106546	0	1	0.00691873	0.000260088
comp106976	0	1	0.00291154	9.85948e-05
comp107247	0	1	0.00239359	9.04076e-05
comp107337	0	1	0.0129857	0.000438119
comp107384	0	1	0.01277	0.000419999
comp107785	0	1	0.00960689	0.000342415
comp107817	0	1	0.00985542	0.000319888
comp107940	0	1	0.00313526	0.000114508
comp108282	0	1	317.21	8235.69
comp108861	0	1	0.0114512	0.000400234
comp108982	0	1	0.0105939	0.000383287
comp109049	0	1	59.6506	1552.15
comp109307	0	1	0.00638538	0.00022579
comp109461	0	1	0.0128764	0.000445845
comp109593	0	1	0.00758201	0.000282684
comp110101	0	1	0.0118655	0.00040499
comp110105	0	1	0.011059	0.000378058
comp110134	0	1	0.009572	0.000323622
comp110343	0	1	0.0078507	0.000322915
comp110370	0	1	0.00983855	0.000333462
comp111003	0	1	0.0095453	0.000341441
comp111201	0	1	0.00531615	0.000178649
comp111515	0	1	0.0104382	0.000345785
comp111518	0	1	63.342	1650.33
comp111529	0	1	0.00691362	0.000268231
comp111709	0	1	0.00736034	0.000253447
comp111970	0	1	0.00150115	5.1914e-05
comp112249	0	1	0.00687961	0.000250437
comp112364	0	1	0.0105322	0.000348493
comp112424	0	1	6.81358	6.85679
comp112493	0	1	0.0114762	0.000391587
comp112536	0	1	0.0106827	0.000353927
comp112628	0	1	0.00484847	0.000185635
comp112780	0	1	0.00514641	0.000168768
comp113069	0	1	0.00939365	0.000355342
comp113142	0	1	0.00737975	0.00024378
comp113318	0	1	0.0128924	0.000427045
comp113390	0	1	0.00526741	0.000175808
comp113433	0	1	0.00990442	0.000371724
comp113486	0	1	0.0109848	0.000373468
comp113712	0	1	0.0101631	0.000342164
comp114178	0	1	0.0121319	0.000411409
comp114372	0	1	0.0104784	0.000371204
comp114767	0	1	0.00685339	0.000234522
comp114771	0	1	714.915	18615.3
comp115069	0	1	0.0082506	0.000313182
comp115166	0	1	0.0111489	0.000381573
comp115172	0	1	144.343	3723.93
comp115284	0	1	94.3504	2474.99
comp115374	0	1	0.0105292	0.000364788
comp115546	0	1	0.0115756	0.000416098
comp115569	0	1	0.00831339	0.000286054
comp115589	0	1	0.00437373	0.000149292
comp116023	0	1	0.00477743	0.000165249
comp116056	0	1	0.00278647	0.000100465
comp116087	0	1	0.00366097	0.000128154
comp116126	0	1	0.0093907	0.000308515
comp116146	0	1	0.00648774	0.000219493
comp116201	0	1	0.00592902	0.000202024
comp116325	0	1	0.00706092	0.000247428
comp116356	0	1	0.00533035	0.000175203
comp116638	0	1	0.008936	0.000299895
comp116699	0	1	0.000762746	2.59458e-05
comp116742	0	1	0.000575843	1.93889e-05
comp116966	0	1	0.0112134	0.000405765
comp116994	0	1	0.00204789	6.88036e-05
comp117075	0	1	0.00381455	0.000143035
comp117139	0	1	0.0102807	0.000379915
comp117153	0	1	0.0116302	0.000393069
comp117240	0	1	0.00437212	0.000152639
comp117430	0	1	0.0094389	0.00032665
comp117509	0	1	120.63	3078.69
comp118087	0	1	0.0104379	0.000355082
comp118147	0	1	0.195468	0.205153
comp118262	0	1	0.00864191	0.000298639
comp118285	0	1	300.15	7798.78
comp118351	0	1	0.00151134	5.69521e-05
comp118743	0	1	292.038	7200.19
comp119449	0	1	0.00811295	0.000318728
comp119468	0	1	0.0105223	0.000342938
comp119478	0	1	171.246	4434.52
comp119559	0	1	0.00490421	0.000175365
comp119874	0	1	55.221	1434.34
comp120316	0	1	200.752	4955.75
comp120335	0	1	0.00625353	0.000209548
comp120420	0	1	0.00672618	0.00024927
comp120449	0	1	161.159	3951.91
comp120509	0	1	0.00551082	0.000182932
comp120769	0	1	0.0104069	0.000354846
comp120813	0	1	204.539	5081.44
comp120937	0	1	0.00625935	0.000213031
comp121094	0	1	0.011864	0.000405256
comp121350	0	1	0.00483875	0.000171804
comp121783	0	1	76.4247	1746.7
comp121789	0	1	0.00757272	0.000250595
comp121836	0	1	0.00953419	0.000332513
comp122047	0	1	0.00726116	0.000241212
comp122097	0	1	0.00899212	0.000324296
comp122173	0	1	0.00321301	0.000110825
comp122258	0	1	0.00522697	0.000205027
comp122597	0	1	556.473	13932
comp122619	0	1	0.00288583	0.000101254
comp122734	0	1	0.00494285	0.000192142
comp122970	0	1	0.00268519	0.000101489
comp123103	0	1	0.00667534	0.000229583
comp123361	0	1	85.7585	2166.68
comp123443	0	1	0.00885452	0.000304826
comp124268	0	1	3.61939	3.62541
comp124419	0	1	0.124864	0.133019
comp126057	0	1	77.3172	1983.04
comp126501	0	1	81.4894	2074.47
comp126805	0	1	193.682	4825.35
comp127826	0	1	0.00565386	0.000211747
comp129589	0	1	113.64	2896.13
comp131401	0	1	0.00635862	0.000231022
comp145235	0	1	56.6976	1473.61
comp14534	0	1	0.0095821	0.000355607
comp145633	0	1	0.00471758	0.000167144
comp146250	0	1	0.00141796	5.46971e-05
comp147805	0	1	0.00773607	0.000260163
comp164766	0	1	0.00125201	4.48182e-05
comp16534	0	1	0.00330113	0.000110036
comp167995	0	1	0.011783	0.000416495
comp168224	0	1	0.00805129	0.000319079
comp171299	0	1	0.00666117	0.000261486
comp18001	0	1	92.4761	2361.35
comp184939	0	1	77.3172	1983.04
comp186478	0	1	74.4987	1891.92
comp186524	0	1	0.00142763	5.09778e-05
comp187508	0	1	0.00100052	3.54345e-05
comp205193	0	1	0.0107814	0.000358376
comp205785	0	1	0.00526514	0.000208712
comp205994	0	1	0.0048796	0.000168792
comp206881	0	1	0.00706947	0.000252707
comp210515	0	1	82.3132	2113.44
comp22369	0	1	0.00472329	0.000173218
comp223769	0	1	0.00719842	0.000246264
comp224082	0	1	0.0107228	0.000371074
comp225620	0	1	0.0101077	0.000368331
comp226804	0	1	0.00616733	0.000216116
comp22735	0	1	101.299	2608.95
comp22787	0	1	0.0127762	0.000426182
comp25285	0	1	0.00461035	0.000172347
comp2914	0	1	0.00935217	0.000329342
comp31467	0	1	0.00796626	0.000290658
comp32398	0	1	0.00285339	9.93401e-05
comp38239	0	1	0.00824874	0.000292258
comp39850	0	1	0.0031825	0.00012029
comp4158	0	1	0.0110967	0.000378286
comp51781	0	1	0.00453543	0.000174258
comp64689	0	1	74.6014	1885.47
comp69515	0	1	0.00559862	0.00021343
comp76158	0	1	21.1664	22.2796
comp76398	0	1	0.00373406	0.000133037
comp76922	0	1	0.00489922	0.000172373
comp77259	0	1	0.00981048	0.000356533
comp777	0	1	70.7249	1846.68
comp77735	0	1	0.000931176	3.29107e-05
comp77967	0	1	0.0117902	0.000387997
comp79159	0	1	0.00726637	0.000258128
comp79950	0	1	165.25	4278.04
comp79963	0	1	0.00469636	0.000177415
comp80304	0	1	0.00768844	0.000300408
comp8036	0	1	0.0124048	0.000411274
comp80979	0	1	0.0126482	0.000420937
comp83290	0	1	0.00294923	0.000103167
comp83704	0	1	0.00165878	5.81165e-05
comp84432	0	1	0.00579449	0.000202961
comp86811	0	1	0.00805063	0.000312921
comp87259	0	1	0.00472471	0.000172439
comp87269	0	1	0.00520449	0.000196441
comp87462	0	1	79.3998	2028.76
comp87535	0	1	0.00845541	0.000302109
comp87611	0	1	0.00656018	0.000229124
comp87822	0	1	0.0115432	0.000400577
comp87864	0	1	0.0100262	0.000348341
comp89140	0	1	0.00594028	0.000204504
comp89458	0	1	89.3078	2296
comp89703	0	1	0.00598653	0.000226726
comp90665	0	1	0.00993991	0.00033256
comp91009	0	1	104.463	2674.3
comp91349	0	1	0.0035447	0.000123885
comp93934	0	1	0.00908071	0.000316304
comp93951	0	1	0.0123536	0.000417883
comp94199	0	1	180.315	4662.79
comp95826	0	1	0.00813021	0.000301114
comp96438	0	1	0.0119528	0.000413019
comp96641	0	1	0.0116165	0.000386148
comp97059	0	1	0.00809332	0.000322004
comp97815	0	1	230.276	5966.77
comp97903	0	1	363.281	8988.99
comp98970	0	1	0.00813685	0.000292656
comp99387	0	1	77.4017	1976.6
comp99550	0	1	153.336	3958.64
comp99939	0	1	0.0133952	0.000465329
127392	1.11022e-16	1	0.0103961	0.000362768
148360	1.11022e-16	1	0.0130484	0.000477936
comp101504	1.11022e-16	1	0.0129328	0.000438125
comp118699	1.11022e-16	1	0.011864	0.000416493
comp121089	1.11022e-16	1	53.7445	1395.07
22875	2.22045e-16	1	1.50777	1.50828
comp206049	2.22045e-16	1	72.3211	1852.65
comp82281	2.22045e-16	1	0.0131456	0.000437824
76148	3.33067e-16	1	0.0117392	0.000426715
comp113967	3.33067e-16	1	0.0118228	0.000412955
147969	4.44089e-16	1	0.0102847	0.000357465
comp205923	4.44089e-16	1	0.00956821	0.000374562
comp79199	4.44089e-16	1	0.0118108	0.000413724
7390	5.55112e-16	1	0.118757	0.121461
comp104570	5.55112e-16	1	73.091	1854.69
comp108398	5.55112e-16	1	71.3219	1826.57
comp23469	6.66134e-16	1	0.0109087	0.000403704
61713	9.99201e-16	1	1.84526	1.84616
comp106156	9.99201e-16	1	0.0138117	0.000455097
comp107626	9.99201e-16	1	0.0136977	0.000470291
comp114407	9.99201e-16	1	0.0124012	0.000465915
comp17175	9.99201e-16	1	0.0130392	0.000436254
comp101064	1.11022e-15	1	0.0128868	0.000434621
comp42833	1.11022e-15	1	0.0133103	0.000444108
comp82074	1.11022e-15	1	0.0109972	0.000404812
comp93248	1.11022e-15	1	70.5044	1787.6
comp98494	1.11022e-15	1	0.0131996	0.000460337
comp189085	1.22125e-15	1	0.0103266	0.000394073
comp10224	1.66533e-15	1	0.014375	0.000495331
24395	1.77636e-15	1	0.0104372	0.000364278
117070	1.88738e-15	1	0.146993	0.141762
comp111139	1.88738e-15	1	0.0129098	0.000435305
comp84128	1.88738e-15	1	0.00655721	0.000248407
51409	1.9984e-15	1	0.010502	0.000372395
7571	2.10942e-15	1	0.0146329	0.000517926
comp113827	3.10862e-15	1	0.0113603	0.00040255
comp109503	3.21965e-15	1	0.0125139	0.000429465
158371	3.33067e-15	1	0.0117516	0.000424575
161793	3.33067e-15	1	0.431089	0.456264
3289	3.55271e-15	1	0.0125842	0.000460364
11180	3.66374e-15	1	1.68812	1.68895
74695	3.66374e-15	1	0.0110914	0.000383179
comp31024	5.55112e-15	1	0.0120626	0.000430342
58503	6.32827e-15	1	6.0979	7.30504
comp54158	6.66134e-15	1	68.3243	1748.33
comp98761	6.66134e-15	1	68.3243	1748.33
comp122933	7.66054e-15	1	1.25747	1.33355
117706	7.88258e-15	1	6.41219	7.61315
comp117355	8.77076e-15	1	0.0137576	0.000465643
145985	8.88178e-15	1	0.0155556	0.000644161
comp164727	8.88178e-15	1	512.697	883.146
comp80864	9.21485e-15	1	0.0131024	0.000444858
comp79227	9.88098e-15	1	0.0110443	0.000411882
76680	9.99201e-15	1	16.3927	16.9465
92794	1.0103e-14	1	2.4857	2.49042
comp113121	1.03251e-14	1	0.0101697	0.000393254
comp115030	1.21014e-14	1	50.0532	1296.9
130818	1.23235e-14	1	0.00922871	0.000325191
142012	1.33227e-14	1	0.0118078	0.000418327
comp111825	1.38778e-14	1	0.00219138	0.00143446
78084	1.55431e-14	1	3.78895	5.001
comp127897	1.59872e-14	1	67.3251	1722.25
comp95768	1.59872e-14	1	67.3251	1722.25
828	1.62093e-14	1	0.0119993	0.000430309
154754	1.69864e-14	1	0.0114516	0.000409005
comp98889	1.78746e-14	1	0.0120396	0.000390193
comp144900	1.9984e-14	1	0.00124419	0.000866456
comp79401	2.54241e-14	1	0.0136195	0.000468745
31567	2.60902e-14	1	0.23776	0.238086
comp120683	2.60902e-14	1	0.006946	0.000262552
147258	2.85327e-14	1	0.0117622	0.000417104
comp100397	3.24185e-14	1	144.015	3578.61
100356	4.03011e-14	1	2.29068	2.29434
19551	4.36318e-14	1	0.0104233	0.000397731
comp153661	4.58522e-14	1	0.0123562	0.000443937
35090	4.67404e-14	1	1.39475	1.39507
comp118114	4.88498e-14	1	0.0108657	0.000415484
161696	6.16174e-14	1	0.00917559	0.000326434
79030	6.86118e-14	1	0.0781215	0.0756103
comp109068	6.89448e-14	1	48.5767	1257.63
comp109731	6.89448e-14	1	48.5767	1257.63
136637	6.93889e-14	1	0.519182	0.517832
comp109735	7.01661e-14	1	0.0151305	0.000496757
22620	7.09433e-14	1	0.0129382	0.000491452
43337	7.31637e-14	1	2.18064	2.18379
comp165845	8.9817e-14	1	65.512	1657.2
comp186244	9.05942e-14	1	65.3267	1670.09
145094	9.61453e-14	1	0.0102601	0.000358851
149383	1.12022e-13	1	0.51822	0.517954
148990	1.2057e-13	1	0.0891882	0.0838541
comp105467	1.20792e-13	1	0.0144112	0.000493262
comp104311	1.25122e-13	1	0.0138942	0.000475804
comp113030	1.28342e-13	1	0.0134526	0.000463114
12463	1.59539e-13	1	1.5748	1.57553
94666	1.92957e-13	1	1.88764	1.88932
146763	2.12053e-13	1	0.0119622	0.000416964
118223	2.34368e-13	1	0.0110213	0.000373766
comp87528	2.53797e-13	1	84.8497	1953.4
104553	2.74669e-13	1	1.92701	2.03269
comp117796	3.29514e-13	1	0.0147042	0.000528902
145728	3.33733e-13	1	0.181536	0.182654
comp144721	3.53939e-13	1	0.0143136	0.000491038
71415	4.59299e-13	1	1.41371	1.41409
132767	4.99045e-13	1	0.203491	0.213495
comp95725	5.08815e-13	1	63.4166	1611.49
comp52678	5.10814e-13	1	63.3283	1617.93
comp29551	5.8975e-13	1	0.0147486	0.000503894
comp87031	6.09512e-13	1	0.0146411	0.000486948
comp116949	6.18172e-13	1	5.07594	5.11743
102340	6.25056e-13	1	0.0131319	0.000474307
comp105457	6.37934e-13	1	0.013208	0.000464356
39175	6.41931e-13	1	0.0128377	0.000461418
comp125680	6.65468e-13	1	0.0123861	0.000444379
comp119093	9.23595e-13	1	46.362	1198.73
comp79886	9.49574e-13	1	0.0152329	0.000535783
comp99486	9.82103e-13	1	130.946	3193.02
comp99524	1.01286e-12	1	0.0145549	0.000501021
comp120580	1.02363e-12	1	0.426051	0.455368
78317	1.08158e-12	1	0.013166	0.000467999
102405	1.13443e-12	1	0.01249	0.000445353
48124	1.13753e-12	1	1.93562	2.08186
comp215029	1.21314e-12	1	62.3291	1591.85
comp114644	1.29585e-12	1	4.38596	4.41679
99464	1.54055e-12	1	0.09883	0.0994193
48922	1.60649e-12	1	7.25223	7.40181
9665	1.78679e-12	1	0.0130244	0.000471178
comp93978	1.86284e-12	1	0.0129089	0.000463953
157015	1.92246e-12	1	0.0125995	0.00044895
126549	2.12219e-12	1	9.55283	10.2066
68338	2.53875e-12	1	0.00953925	0.000336242
comp117399	2.80109e-12	1	0.0158135	0.000529693
comp187582	2.88058e-12	1	61.3299	1565.77
comp78425	2.88058e-12	1	61.3299	1565.77
comp115117	2.91223e-12	1	0.0136675	0.000508655
65581	3.04234e-12	1	0.0133505	0.000486065
6663	3.15881e-12	1	0.0137082	0.000467447
62849	3.91287e-12	1	0.0907419	0.0887692
comp77680	4.50917e-12	1	0.0141425	0.000563346
104707	4.5498e-12	1	1.57627	1.57714
85088	4.69214e-12	1	44.9741	1161.81
comp4966	4.88576e-12	1	0.0145891	0.000518248
97700	5.04685e-12	1	2.52172	2.52891
16845	5.26779e-12	1	0.0134769	0.00047922
32848	5.3002e-12	1	0.0100989	0.000358464
115928	6.36979e-12	1	1.41965	1.42013
82746	6.67377e-12	1	0.00102994	0.00107377
comp125585	6.83764e-12	1	60.3308	1539.69
comp225529	6.83764e-12	1	60.3308	1539.69
comp119325	7.66154e-12	1	0.0166023	0.000566412
68092	7.8797e-12	1	0.25556	0.265992
136952	8.87657e-12	1	0.00109331	0.00118228
comp101779	8.90066e-12	1	0.0137022	0.000484651
8372	1.05373e-11	1	1.38163	1.382
79786	1.07195e-11	1	8.14978	8.69237
73150	1.07826e-11	1	1.28229	1.28252
99940	1.20011e-11	1	0.00995153	0.000355179
147240	1.20223e-11	1	0.0174621	0.000601649
comp114623	1.27458e-11	1	0.0152828	0.00058216
comp85457	1.27469e-11	1	0.0011618	0.00060008
41988	1.29792e-11	1	2.31802	2.32293
comp119052	1.34629e-11	1	126.673	3114.79
comp119653	1.37275e-11	1	0.0158279	0.000538926
comp116669	1.39992e-11	1	0.0160043	0.000528054
comp4124	1.49943e-11	1	0.014313	0.000491661
comp87692	1.49972e-11	1	0.0136769	0.000491562
119384	1.55558e-11	1	0.000889677	0.000396251
comp122997	1.59712e-11	1	3.13171	3.14572
comp94150	1.60263e-11	1	59.6343	1494.28
comp223783	1.62256e-11	1	59.3316	1513.61
138568	1.79335e-11	1	0.169091	0.157403
142734	1.94574e-11	1	0.0108539	0.000374958
107603	2.08037e-11	1	3.27291	3.2897
130088	2.14979e-11	1	0.00931512	0.000338018
comp18730	2.23545e-11	1	0.0157899	0.000566348
comp119128	2.25031e-11	1	0.0152333	0.000562458
comp96083	2.36334e-11	1	0.0159707	0.000534514
comp94003	2.38806e-11	1	0.0153816	0.000528761
comp99758	2.58074e-11	1	0.0137002	0.000487773
67834	2.67374e-11	1	0.0049992	0.00512375
128964	2.93905e-11	1	0.256296	0.252716
16810	3.03295e-11	1	0.425481	0.425227
18220	3.23961e-11	1	0.000538523	0.000288959
51294	3.26633e-11	1	11.3342	12.4537
comp104357	3.82757e-11	1	0.0164932	0.000564912
93767	4.16016e-11	1	0.0013913	0.000719372
comp20697	4.30188e-11	1	0.0139526	0.000500293
70401	4.46622e-11	1	0.0011922	0.00112565
68444	4.75568e-11	1	0.0129462	0.000450744
comp34186	5.07161e-11	1	0.398878	0.399091
82374	6.44494e-11	1	4.43808	4.47578
123001	7.0523e-11	1	43.663	1117.49
comp78923	7.33212e-11	1	0.0139231	0.000501404
140449	7.59455e-11	1	9.85307	10.0575
29221	7.69329e-11	1	0.0112737	0.0003969
94192	7.75199e-11	1	0.0132246	0.000473194
136951	8.74861e-11	1	0.00185059	0.0020547
115497	8.88222e-11	1	1.39496	1.39532
comp96054	9.12919e-11	1	57.3332	1461.45
82105	1.09921e-10	1	0.00150854	0.00155637
comp123347	1.13728e-10	1	0.00300773	0.0027133
comp112664	1.13932e-10	1	0.0157027	0.000553235
138516	1.18673e-10	1	0.156697	0.16096
comp212187	1.19201e-10	1	0.0148913	0.000527828
87644	1.19314e-10	1	0.0143273	0.000527308
6678	1.1954e-10	1	1.41926	1.41973
125688	1.21793e-10	1	0.00148584	0.00126291
140135	1.22296e-10	1	0.0145462	0.000513944
comp95735	1.23336e-10	1	0.0141131	0.000509437
42244	1.25082e-10	1	0.205847	0.2032
55811	1.31162e-10	1	0.0135933	0.000477866
62166	1.41067e-10	1	0.00147821	0.00118418
110259	1.46697e-10	1	0.465161	0.465722
51076	1.49426e-10	1	0.0121862	0.000417278
53835	1.59451e-10	1	0.192073	0.186038
comp84255	1.64766e-10	1	41.9326	1080.92
125355	1.66992e-10	1	0.0105683	0.000371728
99666	1.84112e-10	1	5.63136	5.69989
80713	1.84379e-10	1	0.0895604	0.0824099
50025	1.85529e-10	1	0.00202065	0.0018606
17628	1.87779e-10	1	2.59372	2.60189
comp56872	1.87798e-10	1	0.0173791	0.000574086
comp207009	2.00433e-10	1	0.0152843	0.000536504
comp191251	2.16446e-10	1	56.3341	1435.37
97648	2.40162e-10	1	0.0012073	0.000636113
102747	2.42622e-10	1	0.0125605	0.000439845
124373	2.67938e-10	1	0.00175526	0.00196469
135726	2.81985e-10	1	0.537382	0.536639
comp112544	2.89578e-10	1	48.2833	92.9911
comp124502	2.99663e-10	1	0.457366	0.456984
comp100528	3.09431e-10	1	0.0175533	0.000595971
comp30314	3.10353e-10	1	0.0159903	0.000594131
comp16366	3.13995e-10	1	0.0155134	0.000586967
comp98558	3.15769e-10	1	0.0161424	0.00058354
comp112160	3.20876e-10	1	0.0108501	0.000377996
comp83570	3.24458e-10	1	0.0161574	0.000567298
comp113971	3.27331e-10	1	0.000514927	0.00030048
comp129270	3.28583e-10	1	0.0162	0.000559895
comp21190	3.37598e-10	1	0.0160823	0.000544357
80834	3.39093e-10	1	0.00442944	0.00458379
comp88945	3.39125e-10	1	0.00818958	0.00031049
82614	3.44297e-10	1	8.38693	8.57997
78837	3.54597e-10	1	15.3135	17.4037
133736	3.60823e-10	1	0.00180545	0.00162301
126494	3.72417e-10	1	0.0138153	0.000491533
comp49224	3.90523e-10	1	41.1944	1061.28
146764	3.93345e-10	1	0.0145523	0.000533709
63114	4.54831e-10	1	13.2556	15.0065
93773	4.64812e-10	1	0.00150566	0.00124844
88371	4.67356e-10	1	0.167641	0.167281
comp37499	5.10758e-10	1	55.4262	1402.85
comp98787	5.13015e-10	1	55.3349	1409.29
116096	5.37746e-10	1	0.00244411	0.00268809
comp123958	5.41335e-10	1	0.0171411	0.00058131
comp115183	5.48062e-10	1	0.0159912	0.000573893
113914	5.58312e-10	1	0.00184856	0.0013469
25283	5.78837e-10	1	0.0191807	0.000796083
comp115114	5.84247e-10	1	0.0150767	0.00053698
37030	5.88541e-10	1	0.016069	0.000532906
comp107350	5.95839e-10	1	0.0156757	0.000526121
102103	6.04451e-10	1	0.00150455	0.0012171
113043	6.83577e-10	1	2.48371	2.91649
83343	6.99606e-10	1	93.7334	115.381
46016	7.04854e-10	1	0.00236144	0.00252099
comp118896	7.37254e-10	1	0.00253482	0.00251023
comp98418	8.47921e-10	1	0.00353001	0.00300855
142315	8.64842e-10	1	0.00198284	0.00125876
60633	8.85751e-10	1	1.89075	1.89274
comp226565	8.87509e-10	1	0.0151525	0.000606609
85520	8.98205e-10	1	3.58863	3.62006
50934	9.20017e-10	1	0.0624912	0.0465862
comp70565	9.2314e-10	1	0.0175998	0.000582282
18245	9.3517e-10	1	0.00151019	0.00161958
118476	1.026e-09	1	4.29832	4.34777
comp121439	1.06735e-09	1	1.31251	1.38691
142681	1.11278e-09	1	0.26125	0.253838
44375	1.11478e-09	1	0.00213952	0.00155796
44011	1.11742e-09	1	0.00294356	0.00259473
127973	1.1244e-09	1	0.00344953	0.00323925
comp124241	1.12784e-09	1	1.51693	1.5177
50422	1.15254e-09	1	0.00446437	0.00424654
78622	1.16398e-09	1	1.52628	1.52706
comp224191	1.21553e-09	1	54.3357	1383.22
comp79174	1.21553e-09	1	54.3357	1383.22
128399	1.2916e-09	1	0.00339084	0.00370503
1667	1.38701e-09	1	1.43074	1.43128
85010	1.40343e-09	1	0.0508865	0.0452154
37236	1.42386e-09	1	0.00870427	0.000328261
comp119441	1.53848e-09	1	0.0170657	0.000597354
comp102702	1.55151e-09	1	0.0166927	0.000592138
comp114405	1.5536e-09	1	0.0179737	0.000591311
comp101007	1.56934e-09	1	0.0172107	0.000585147
comp66699	1.57671e-09	1	0.00890902	0.000333703
comp104730	1.68885e-09	1	0.015463	0.000542151
84847	1.78447e-09	1	2.89016	2.90345
13055	1.9193e-09	1	0.205328	0.194244
53802	2.07921e-09	1	0.0018617	0.0021076
114368	2.15914e-09	1	2.81401	2.82441
comp118437	2.19165e-09	1	39.7179	1022.01
145267	2.23631e-09	1	1.31073	1.31101
102107	2.34685e-09	1	0.0026429	0.0029022
comp109011	2.36752e-09	1	0.00349207	0.00285259
comp2476	2.48154e-09	1	0.00987468	0.000363339
comp101429	2.54168e-09	1	0.0169083	0.000618413
72485	2.54665e-09	1	0.0156804	0.000617157
comp115879	2.54709e-09	1	0.0189105	0.000617048
comp116540	2.66209e-09	1	0.0178954	0.000589354
39786	2.74526e-09	1	0.209231	0.215664
comp121145	2.77061e-09	1	0.0163511	0.000565371
95486	2.87521e-09	1	0.0147727	0.000543998
comp118058	2.87909e-09	1	53.3366	1357.14
82101	3.08962e-09	1	0.00292524	0.00324389
87782	3.12565e-09	1	1.83282	1.83497
53594	3.13297e-09	1	0.0123539	0.00043289
77886	3.40839e-09	1	0.0110465	0.0113255
118379	3.42906e-09	1	0.0151099	0.000535269
75117	3.5332e-09	1	0.000846371	0.00106396
140459	3.56948e-09	1	6.36758	6.59669
119722	3.64209e-09	1	1.50374	1.60867
comp123369	3.64311e-09	1	0.304379	0.304383
108037	3.79692e-09	1	0.00153503	0.00164649
comp146598	3.79748e-09	1	0.0117777	0.00040733
26982	3.99888e-09	1	1.82298	1.82455
106268	4.21388e-09	1	6.61742	6.9837
comp114462	4.28409e-09	1	0.0190305	0.000627002
comp80706	4.32006e-09	1	0.0161243	0.000621574
125306	4.42512e-09	1	0.0158412	0.000536359
26769	4.54823e-09	1	0.324014	0.345381
159867	4.63126e-09	1	0.00335684	0.00343456
105588	4.71705e-09	1	0.00532054	0.00461222
comp89250	4.76342e-09	1	0.0159709	0.000561532
3486	5.02721e-09	1	24.9167	29.769
comp123927	5.11047e-09	1	0.00514676	0.00501182
comp111633	5.18926e-09	1	38.9797	1002.38
117864	5.33902e-09	1	0.503137	0.532265
29768	5.35187e-09	1	1.3019	1.30211
121349	5.62657e-09	1	0.0028933	0.00324269
142356	5.65483e-09	1	6.1536	6.44849
15588	5.92631e-09	1	16.7875	17.2789
126973	5.93561e-09	1	0.00371417	0.00387732
108043	6.29057e-09	1	0.00286005	0.00231229
6395	6.45138e-09	1	6.80485	6.94713
121908	6.4687e-09	1	1.92325	1.92473
32395	6.51564e-09	1	1.42951	1.4301
73177	6.57775e-09	1	0.00499332	0.0043575
comp16619	6.81692e-09	1	52.3374	1331.06
comp22732	6.81692e-09	1	52.3374	1331.06
103789	6.95579e-09	1	0.00572085	0.00548086
95907	7.4158e-09	1	0.00283212	0.00126661
comp95847	7.47746e-09	1	0.0176461	0.000613053
48921	7.59438e-09	1	8.04153	8.177
18686	7.62973e-09	1	0.0161906	0.000543098
91983	8.02969e-09	1	1.5755	1.57662
77881	8.04387e-09	1	0.00349607	0.00374734
comp38805	8.24371e-09	1	0.00117007	0.000925302
9156	8.26412e-09	1	0.00341413	0.00379443
27473	8.45172e-09	1	18.1169	20.5721
50023	8.69961e-09	1	0.00303456	0.00221382
157438	9.07242e-09	1	1.44866	1.4493
45609	9.21823e-09	1	0.00205732	0.00160263
9142	9.44158e-09	1	2.58163	2.59203
516	9.50906e-09	1	0.00253655	0.00287389
82962	9.82584e-09	1	3.72912	3.76132
153571	1.00923e-08	1	3.07045	3.08579
91531	1.01849e-08	1	0.0126217	0.000444574
118344	1.05809e-08	1	0.0168113	0.000634413
68881	1.11162e-08	1	0.00546171	0.00276986
61575	1.19646e-08	1	3.46092	3.48924
105279	1.2043e-08	1	11.5838	12.9489
comp109528	1.22823e-08	1	38.2415	982.742
comp118386	1.22823e-08	1	38.2415	982.742
comp8259	1.23668e-08	1	0.0162124	0.000633945
35845	1.24988e-08	1	0.0145693	0.000521765
comp190631	1.32651e-08	1	0.0170214	0.000589365
comp97883	1.35336e-08	1	0.0165736	0.000577214
comp109415	1.36958e-08	1	0.0161268	0.000570109
comp83380	1.37128e-08	1	0.0158661	0.00056937
comp124636	1.37718e-08	1	111.623	2765.52
124460	1.39088e-08	1	0.00357858	0.00287823
152198	1.43108e-08	1	260.118	413.391
comp90975	1.46697e-08	1	0.00216382	0.00173665
93422	1.47614e-08	1	0.0155534	0.000527374
81830	1.5766e-08	1	0.00536538	0.00448861
comp229732	1.61347e-08	1	51.3383	1304.98
50272	1.6374e-08	1	0.00305319	0.00267201
20703	1.6888e-08	1	0.00358948	0.00375018
1299	1.7007e-08	1	0.00366098	0.00245272
comp116341	1.77005e-08	1	25.5476	32.7635
55309	1.82508e-08	1	5.62662	5.6869
comp97090	1.86049e-08	1	0.0150458	0.00879469
146169	1.86553e-08	1	0.00695895	0.00691836
102490	1.92709e-08	1	0.285371	0.280909
110536	1.93663e-08	1	1.40485	1.40536
comp118868	1.96074e-08	1	0.0057873	0.00295979
78300	2.01838e-08	1	0.0170392	0.000664642
comp83095	2.08614e-08	1	0.0183406	0.000642211
comp117764	2.20597e-08	1	0.012715	0.0113295
136930	2.20707e-08	1	0.0043735	0.00466027
106393	2.21271e-08	1	0.00476476	0.00434702
748	2.21577e-08	1	0.0335249	0.0252915
comp77812	2.2641e-08	1	0.0169055	0.000589809
123944	2.32565e-08	1	0.00330027	0.00148057
25676	2.50072e-08	1	0.579734	0.579522
comp124202	2.50505e-08	1	0.015239	0.0124032
comp124338	2.54512e-08	1	245.517	399.591
comp83656	2.57166e-08	1	94.1073	2118.9
84388	2.65995e-08	1	0.259672	0.251544
52172	2.74665e-08	1	0.0078981	0.00711387
69503	2.77117e-08	1	0.221637	0.2336
55282	2.85068e-08	1	0.00462482	0.00497474
13472	2.86878e-08	1	0.00481614	0.00386142
comp99608	2.93029e-08	1	134.275	234.892
108044	2.94552e-08	1	0.0029131	0.00323069
118250	3.05064e-08	1	0.00317872	0.00359418
159534	3.07469e-08	1	0.00382794	0.00298388
152977	3.07823e-08	1	5.07587	5.27877
109626	3.09824e-08	1	0.00235115	0.00151794
comp112663	3.16142e-08	1	0.0218206	0.00072728
comp40206	3.2596e-08	1	109.464	2711.31
comp105037	3.37232e-08	1	0.00146073	0.00141325
comp95159	3.41949e-08	1	0.0188292	0.000670301
comp119757	3.5804e-08	1	0.0157971	0.0103477
comp122810	3.59759e-08	1	0.0065152	0.00439705
75140	3.78892e-08	1	34.5851	51.6711
comp169398	3.8174e-08	1	50.3391	1278.9
98246	3.8495e-08	1	0.00455828	0.00511007
comp108096	4.10096e-08	1	0.0068585	0.00631658
74565	4.11225e-08	1	1.64339	1.64474
140059	4.22757e-08	1	0.00184989	0.00221287
20363	4.24836e-08	1	0.0152897	0.000534882
comp98957	4.42977e-08	1	4.58672	4.67657
85065	4.45071e-08	1	16.1593	16.8717
29385	4.51893e-08	1	0.0146929	0.00050162
53529	4.59749e-08	1	1.67684	1.67868
136439	4.64781e-08	1	0.351309	0.350307
82445	4.66624e-08	1	0.00198863	0.00222424
56502	4.81078e-08	1	0.00493831	0.00356674
26395	4.86166e-08	1	0.0704818	0.0536611
comp121565	4.87772e-08	1	0.021037	0.0220164
95160	4.90058e-08	1	2.15456	2.15939
comp121494	4.92866e-08	1	0.00612267	0.00267583
22965	4.94624e-08	1	0.567891	0.566817
11194	4.98827e-08	1	1.62585	1.62711
72729	5.0536e-08	1	0.00374916	0.00420204
90556	5.42494e-08	1	0.0151102	0.000541876
43453	5.53515e-08	1	10.966	11.2146
141375	5.6322e-08	1	11.2798	11.6031
51553	5.6342e-08	1	3.12814	3.14954
comp98323	5.68026e-08	1	0.0213333	0.000689988
comp78945	5.81172e-08	1	0.019233	0.000673768
comp40363	5.81569e-08	1	0.0166959	0.00067329
comp113908	5.86409e-08	1	305.449	767.597
comp184837	5.99862e-08	1	106.474	148.979
81834	6.03577e-08	1	0.00780436	0.00797562
comp108845	6.06814e-08	1	0.0175447	0.000644191
comp109942	6.09708e-08	1	0.00387289	0.00341429
159930	6.15153e-08	1	0.00437119	0.00475906
comp148585	6.27437e-08	1	0.0178115	0.00062219
comp188757	6.3943e-08	1	0.0179745	0.000610061
114652	6.50778e-08	1	4.80569	4.85206
65415	6.66899e-08	1	0.351789	0.350342
comp123428	6.73942e-08	1	241.83	410.428
comp87497	6.78013e-08	1	0.0126241	0.0115207
comp17538	6.89737e-08	1	0.014582	0.0126462
148391	7.14983e-08	1	0.00538076	0.00551077
135692	7.21465e-08	1	0.0102723	0.00881071
85608	7.33247e-08	1	0.00363129	0.00246471
153957	7.4087e-08	1	0.00467064	0.0037812
comp82277	7.42453e-08	1	0.00444739	0.00238477
comp96925	7.57658e-08	1	160.542	420.458
80813	7.6852e-08	1	0.00582164	0.006094
106650	7.88113e-08	1	1.48761	1.48835
18244	7.98456e-08	1	0.00464967	0.00496823
103195	8.16731e-08	1	0.00626331	0.00448868
53239	8.17573e-08	1	1.61838	1.61999
103193	8.57562e-08	1	0.0059516	0.00648299
comp57877	8.90424e-08	1	0.00238936	0.00135036
comp145554	9.02817e-08	1	49.34	1252.82
26620	9.05078e-08	1	0.00515235	0.00569991
comp10169	9.36777e-08	1	0.00826277	0.00723091
107415	9.41851e-08	1	0.00618318	0.00636929
comp107651	9.76048e-08	1	0.0200337	0.0006857
142802	9.81974e-08	1	0.00453496	0.00201198
comp119003	1.0044e-07	1	0.0199786	0.000665589
93390	1.01881e-07	1	0.0128388	0.000446638
comp108014	1.01913e-07	1	0.0195742	0.000655585
comp114135	1.03697e-07	1	0.00246383	0.00231071
142730	1.06077e-07	1	0.00608244	0.00669835
comp127870	1.07519e-07	1	0.00528733	0.0040038
comp115075	1.08096e-07	1	0.0181015	0.000616641
comp33590	1.08316e-07	1	0.00929642	0.00035264
118712	1.09182e-07	1	2.07717	2.08141
29150	1.09613e-07	1	3.32571	3.34866
comp94063	1.10484e-07	1	0.0171383	0.000602792
102976	1.13225e-07	1	0.0165436	0.000587625
20813	1.1336e-07	1	0.00466627	0.00375972
comp91231	1.1569e-07	1	0.0154495	0.00057461
comp51794	1.17611e-07	1	0.00620402	0.00624124
29293	1.18427e-07	1	0.00534347	0.00427029
comp124159	1.2018e-07	1	106.019	183.229
129267	1.21888e-07	1	1.50194	1.50297
136953	1.25305e-07	1	0.0043601	0.00398021
comp123106	1.2641e-07	1	0.024328	0.0215619
53046	1.26987e-07	1	0.0148307	0.00052155
comp85884	1.33206e-07	1	0.38883	0.383932
comp113379	1.33916e-07	1	0.00283942	0.0026515
158643	1.3478e-07	1	0.00476942	0.00535606
comp103295	1.36012e-07	1	0.00784257	0.00401714
comp115901	1.40687e-07	1	0.350223	0.345
111207	1.44656e-07	1	4.46831	4.50907
114863	1.47184e-07	1	1.5078	1.50875
139039	1.49239e-07	1	1.73687	1.73884
comp118014	1.50364e-07	1	0.00662165	0.00324974
comp52797	1.58177e-07	1	0.00526301	0.00275431
comp116737	1.62468e-07	1	36.0269	923.838
comp123912	1.62468e-07	1	36.0269	923.838
comp167633	1.62468e-07	1	36.0269	923.838
99679	1.62832e-07	1	0.0064452	0.00511011
131043	1.6448e-07	1	0.0156914	0.000541298
8961	1.70054e-07	1	0.391945	0.391205
comp105897	1.71883e-07	1	0.0411818	0.0271933
27237	1.73265e-07	1	0.00432768	0.00375037
122860	1.8366e-07	1	0.0887147	0.064043
29489	1.86275e-07	1	0.0169373	0.000610989
117649	1.86913e-07	1	0.00500646	0.00560865
comp63341	1.86999e-07	1	0.0163894	0.000608531
107357	1.88143e-07	1	0.00741049	0.00540563
126446	1.93466e-07	1	0.00527059	0.00385792
comp22287	1.96577e-07	1	0.00595711	0.00600929
comp210113	2.04347e-07	1	0.0143448	0.000554905
106724	2.10722e-07	1	0.00676635	0.00500938
comp110887	2.12349e-07	1	48.4357	1220.29
comp90853	2.13428e-07	1	48.3409	1226.74
comp108730	2.1863e-07	1	3.42702	3.4518
141693	2.19779e-07	1	4.49607	4.57032
comp115776	2.20841e-07	1	0.317188	0.317593
140145	2.22087e-07	1	0.00440922	0.00351172
comp107619	2.24341e-07	1	217.039	491.499
151990	2.29541e-07	1	1.65833	1.66002
96784	2.36642e-07	1	0.00625118	0.00528446
159520	2.39366e-07	1	0.0132505	0.000470743
160071	2.42302e-07	1	0.00557022	0.00291638
comp115718	2.46849e-07	1	0.00909462	0.00603864
35487	2.47627e-07	1	2.15457	2.1592
41392	2.50076e-07	1	0.00994332	0.0070398
comp115008	2.5168e-07	1	0.00344439	0.00398615
comp112349	2.58963e-07	1	0.00733046	0.00806055
comp121403	2.60603e-07	1	0.00325244	0.00266901
9405	2.6314e-07	1	0.614136	0.613567
9141	2.65736e-07	1	5.60263	5.7533
comp204528	2.68318e-07	1	0.0114481	0.000418039
comp120430	2.73687e-07	1	4.26963	4.3081
comp114947	2.76305e-07	1	157.955	304.164
126915	2.78265e-07	1	0.00440547	0.00197746
comp78063	2.80631e-07	1	0.0198031	0.000696176
comp90915	2.84374e-07	1	0.00297208	0.0034033
comp169372	2.84931e-07	1	0.017535	0.000685254
124550	2.85504e-07	1	50.0211	1249.87
5461	2.86301e-07	1	0.0180926	0.000681846
51697	2.9178e-07	1	1.93934	1.94111
105171	2.9707e-07	1	4.34985	4.44286
comp103738	2.98175e-07	1	0.0172868	0.000653637
497	3.00984e-07	1	0.0181973	0.000650909
153970	3.14944e-07	1	0.00557439	0.005117
108337	3.16126e-07	1	0.0131591	0.00046306
comp120330	3.21341e-07	1	0.00563294	0.00468546
90203	3.28986e-07	1	0.0165215	0.000590109
25271	3.32843e-07	1	1.81157	1.81381
119533	3.33811e-07	1	0.0165619	0.000578015
29760	3.34513e-07	1	4.46305	4.55638
18402	3.35003e-07	1	71.0274	1334.5
5452	3.39539e-07	1	0.00527847	0.00451636
44866	3.47229e-07	1	0.0111295	0.0102284
152273	3.49502e-07	1	2.07887	2.08308
109242	3.52096e-07	1	0.0157367	0.000549888
comp119125	3.64536e-07	1	44.7559	49.1648
86020	3.67891e-07	1	82.2151	1734.52
29673	3.68034e-07	1	0.0113495	0.0113861
60578	3.69418e-07	1	0.261495	0.256059
85379	3.69988e-07	1	4.44509	4.55817
106283	3.78261e-07	1	5.64541	5.89156
79634	3.79298e-07	1	1.31533	1.3157
comp100444	3.83911e-07	1	35.2887	904.203
comp225202	3.90258e-07	1	0.0122802	0.0126108
22995	3.90765e-07	1	47.1684	1000.06
comp102564	3.99234e-07	1	0.00664558	0.00445024
8497	4.03154e-07	1	0.00306253	0.00359932
137293	4.05046e-07	1	0.273496	0.26811
37918	4.08609e-07	1	1.82001	1.82186
comp107680	4.12859e-07	1	100.041	2436.18
comp91053	4.22021e-07	1	101.506	2492.44
17658	4.26687e-07	1	4.44671	4.54247
comp66392	4.31176e-07	1	102.986	2548.69
128053	4.37019e-07	1	0.00510387	0.00268432
47820	4.38849e-07	1	1.50458	1.50565
91435	4.4566e-07	1	0.0119341	0.000430374
comp116169	4.48597e-07	1	1.67812	1.67946
24387	4.59924e-07	1	0.00973623	0.00651517
110542	4.70759e-07	1	0.00397772	0.00347987
65012	4.75207e-07	1	1.53694	1.53793
84047	4.7612e-07	1	15.4042	15.9364
128883	4.78898e-07	1	0.327619	0.321041
comp123540	4.81157e-07	1	0.0149567	0.0123161
52644	4.92609e-07	1	0.00882774	0.00701794
65776	4.94067e-07	1	0.0114434	0.000411027
comp73025	4.94949e-07	1	0.0204362	0.000673348
comp15362	4.97846e-07	1	0.0193678	0.000669274
comp65473	5.01724e-07	0.999999	47.4372	1194.21
84233	5.03845e-07	0.999999	0.0110529	0.00991253
comp33606	5.04328e-07	0.999999	47.3417	1200.66
comp113848	5.06404e-07	0.999999	0.0187991	0.000657519
comp93747	5.15934e-07	0.999999	0.0185481	0.000644895
108050	5.19087e-07	0.999999	0.00478678	0.00544893
comp24241	5.20517e-07	0.999999	0.00965219	0.000366198
78483	5.21432e-07	0.999999	2.68744	2.70639
112829	5.23142e-07	0.999999	1.29895	1.29933
121741	5.25289e-07	0.999999	0.00400744	0.00182491
44428	5.29044e-07	0.999999	0.010652	0.0104439
comp124416	5.33188e-07	0.999999	0.0177943	0.00062321
121727	5.52033e-07	0.999999	3.21778	3.23395
comp123814	5.52323e-07	0.999999	62.7019	85.7384
65554	5.52653e-07	0.999999	2.52397	2.53419
13038	5.54076e-07	0.999999	1.91787	2.02463
133946	5.55891e-07	0.999999	0.0106359	0.00846414
38623	5.65096e-07	0.999999	0.00442126	0.0020008
93411	5.67297e-07	0.999999	0.00750731	0.0039023
44427	5.68704e-07	0.999999	0.00796369	0.00642354
comp87466	5.73451e-07	0.999999	0.0150169	0.000577777
143790	5.78747e-07	0.999999	1.36727	1.36763
comp18185	5.87836e-07	0.999999	0.0143656	0.000563082
comp117333	5.92386e-07	0.999999	0.0166069	0.000558586
142316	5.92416e-07	0.999999	0.0085247	0.00611651
58610	6.03208e-07	0.999999	0.0101653	0.00730872
28772	6.27794e-07	0.999999	0.0150237	0.000525863
comp123829	6.30127e-07	0.999999	0.537388	0.53608
114808	6.6825e-07	0.999999	1.37396	1.37453
102356	6.73108e-07	0.999999	0.327393	0.319672
138952	6.94287e-07	0.999999	0.00630052	0.00463736
126365	6.98694e-07	0.999999	0.314332	0.309677
comp121156	7.03448e-07	0.999999	0.0192714	0.0174789
112398	7.0459e-07	0.999999	0.00910794	0.0101644
comp114025	7.22223e-07	0.999999	0.0121941	0.011059
87046	7.29232e-07	0.999999	0.00818882	0.00702657
comp206193	7.49937e-07	0.999999	0.00643801	0.00672506
comp111493	7.58092e-07	0.999999	0.0128908	0.006551
9609	7.69776e-07	0.999999	0.00655397	0.00721083
83274	7.71451e-07	0.999999	0.00854034	0.00761119
comp62795	7.83545e-07	0.999999	0.0199971	0.000728693
16153	8.19018e-07	0.999999	1.8392	1.84211
comp51563	8.2109e-07	0.999999	0.0201361	0.000694082
comp52371	8.32234e-07	0.999999	134.665	234.586
comp85253	8.35653e-07	0.999999	0.0205265	0.00068151
78666	8.43602e-07	0.999999	0.00729969	0.00494524
comp111268	8.45173e-07	0.999999	0.0179849	0.000673531
73627	8.48496e-07	0.999999	1.43827	1.43915
151739	8.49959e-07	0.999999	0.0179478	0.000669588
comp74617	8.53513e-07	0.999999	0.0190077	0.000666689
125945	8.57244e-07	0.999999	5.23417	5.45974
comp109037	8.60804e-07	0.999999	15.9762	17.1933
comp124288	8.70676e-07	0.999999	115.35	341.8
comp120648	8.72813e-07	0.999999	0.00922873	0.00679435
115273	8.75888e-07	0.999999	0.00672354	0.00748341
comp105373	8.75905e-07	0.999999	0.0188892	0.000648978
53035	8.79687e-07	0.999999	0.439177	0.436939
comp108114	8.90583e-07	0.999999	0.0184296	0.00063786
comp104984	9.06765e-07	0.999999	34.5506	884.568
comp116668	9.06765e-07	0.999999	34.5506	884.568
89230	9.06919e-07	0.999999	0.291905	0.283977
141785	9.07719e-07	0.999999	0.498803	0.497118
10337	9.12087e-07	0.999999	0.00615817	0.00322741
comp87906	9.12129e-07	0.999999	0.00580811	0.00657916
comp85366	9.14454e-07	0.999999	0.00674116	0.00716239
33478	9.33053e-07	0.999999	0.0169169	0.000607699
comp87170	9.65319e-07	0.999999	3.51829	3.54056
comp116804	9.72213e-07	0.999999	0.00370674	0.00291054
99700	9.73808e-07	0.999999	0.0192765	0.0200405
112788	9.97633e-07	0.999999	0.00547386	0.00611738
comp70618	1.01783e-06	0.999999	0.019006	0.0173855
comp116601	1.04599e-06	0.999999	0.00501173	0.00561335
comp95488	1.04917e-06	0.999999	0.0218681	0.018348
95187	1.04958e-06	0.999999	4.44313	4.50684
comp39068	1.05733e-06	0.999999	0.0119195	0.0108929
159538	1.07549e-06	0.999999	0.00864452	0.00907909
comp123904	1.08729e-06	0.999999	148.026	272.408
comp1462	1.0965e-06	0.999999	0.00931468	0.00487213
comp105676	1.10202e-06	0.999999	0.00741941	0.00331564
155193	1.12593e-06	0.999999	0.0206108	0.000754612
comp121419	1.13216e-06	0.999999	1.2036	1.20376
60320	1.15005e-06	0.999999	0.00940904	0.00485994
110289	1.16648e-06	0.999999	0.0156669	0.000535536
59645	1.17422e-06	0.999999	1.99249	1.99815
comp144715	1.19118e-06	0.999999	46.3426	1174.58
comp186174	1.19118e-06	0.999999	46.3426	1174.58
109246	1.20199e-06	0.999999	0.0132318	0.000466993
comp110722	1.22965e-06	0.999999	0.00992732	0.00699933
31241	1.23068e-06	0.999999	0.326099	0.327144
154951	1.23315e-06	0.999999	0.00695794	0.00549869
115838	1.26483e-06	0.999999	0.00942594	0.00923977
comp85974	1.26571e-06	0.999999	0.0165848	0.0142921
comp99022	1.31553e-06	0.999999	0.0210348	0.000741825
67780	1.31864e-06	0.999999	1.75929	1.76158
79238	1.31965e-06	0.999999	0.0276591	0.0183699
116218	1.33637e-06	0.999999	7.55843	7.7668
106265	1.34344e-06	0.999999	0.0126322	0.0131398
comp75758	1.35334e-06	0.999999	0.0215402	0.000720289
49909	1.35839e-06	0.999999	0.0082149	0.00426634
comp131993	1.40212e-06	0.999999	0.0197597	0.000694255
97758	1.46456e-06	0.999999	0.00311025	0.00373654
47971	1.47762e-06	0.999999	0.00943019	0.00830764
157721	1.50111e-06	0.999998	0.00958873	0.00721728
140662	1.51495e-06	0.999998	0.00579262	0.00657168
140783	1.52293e-06	0.999998	0.529484	0.528306
97134	1.5255e-06	0.999998	0.00730829	0.00577301
comp75122	1.5255e-06	0.999998	0.0182945	0.000635971
42231	1.52865e-06	0.999998	0.00384601	0.00454219
152431	1.53668e-06	0.999998	0.354708	0.352599
comp122494	1.53774e-06	0.999998	0.0200828	0.0174421
comp106475	1.54087e-06	0.999998	0.0173607	0.000629375
comp78149	1.54201e-06	0.999998	0.0175643	0.000628891
123096	1.54683e-06	0.999998	0.00289923	0.00306845
40844	1.58104e-06	0.999998	3.70576	3.73585
comp115549	1.59193e-06	0.999998	0.0203934	0.0142363
135176	1.59701e-06	0.999998	0.00998412	0.00976781
116321	1.59995e-06	0.999998	0.00836164	0.00520906
103082	1.60685e-06	0.999998	0.00778194	0.00570998
comp188641	1.63074e-06	0.999998	0.015772	0.000593351
2827	1.63194e-06	0.999998	0.00748899	0.00390313
148059	1.63544e-06	0.999998	0.0164654	0.00059158
comp121982	1.6411e-06	0.999998	0.0195981	0.0178113
161408	1.65461e-06	0.999998	0.0173892	0.000617907
comp116221	1.65965e-06	0.999998	0.0105782	0.00665478
141977	1.68258e-06	0.999998	0.163299	0.14578
comp121133	1.68415e-06	0.999998	0.0118837	0.00887944
29497	1.69323e-06	0.999998	3.73621	3.79674
97290	1.74592e-06	0.999998	0.00709079	0.00564936
comp96004	1.74862e-06	0.999998	0.00353479	0.00248973
comp103563	1.74952e-06	0.999998	0.0188106	0.0141138
75045	1.75699e-06	0.999998	33.9822	869.449
81681	1.76205e-06	0.999998	1.58805	1.58943
79295	1.78758e-06	0.999998	0.00704098	0.00368901
30769	1.79413e-06	0.999998	0.0174305	0.0175401
45753	1.83408e-06	0.999998	33.9453	868.467
62242	1.8413e-06	0.999998	0.426317	0.421714
126743	1.88417e-06	0.999998	3.38498	3.41086
comp100568	1.88959e-06	0.999998	0.00956286	0.00639984
comp98417	1.89227e-06	0.999998	0.0069081	0.00374003
135000	1.91054e-06	0.999998	2.82105	2.83484
comp117141	1.97132e-06	0.999998	0.0350481	0.0319015
comp47070	1.99816e-06	0.999998	0.00390916	0.00415702
102113	2.02089e-06	0.999998	0.0113639	0.0107022
comp124131	2.02927e-06	0.999998	0.511587	0.512211
135050	2.04545e-06	0.999998	1.43205	1.43278
159707	2.04917e-06	0.999998	0.00930724	0.00412786
comp120665	2.14069e-06	0.999998	33.8124	864.933
comp122209	2.16266e-06	0.999998	0.00866289	0.00966464
34887	2.16386e-06	0.999998	0.810525	0.81059
comp117948	2.20152e-06	0.999998	0.020136	0.0181495
99547	2.21767e-06	0.999998	0.00755904	0.00340428
108047	2.2404e-06	0.999998	0.00424115	0.0019587
comp34872	2.25305e-06	0.999998	0.0195294	0.000739747
100442	2.26234e-06	0.999998	0.17073	0.167875
113912	2.27069e-06	0.999998	0.0118308	0.0117057
comp41078	2.29787e-06	0.999998	0.0601913	0.0462801
comp82946	2.30327e-06	0.999998	0.020902	0.000722985
comp103406	2.31498e-06	0.999998	0.0200522	0.000719186
comp100036	2.33116e-06	0.999998	0.0201203	0.000713995
31274	2.33295e-06	0.999998	0.00737767	0.00672535
157028	2.36007e-06	0.999998	0.00929265	0.00483816
comp22341	2.37979e-06	0.999998	97.9255	2412.15
comp87521	2.41954e-06	0.999998	0.0144178	0.00737426
comp122113	2.42567e-06	0.999998	0.00706281	0.00322879
154368	2.44159e-06	0.999998	3.34475	3.3647
comp107008	2.44192e-06	0.999998	0.0196255	0.000680355
comp7189	2.45908e-06	0.999998	0.0207397	0.000675418
comp114452	2.47585e-06	0.999998	0.0191622	0.000670664
comp113061	2.54776e-06	0.999997	0.0225763	0.0157345
58609	2.59837e-06	0.999997	0.0191318	0.0189761
comp99824	2.68554e-06	0.999997	0.00607497	0.006677
comp4057	2.74128e-06	0.999997	0.0135122	0.00566077
161045	2.75209e-06	0.999997	5.24314	5.37631
50266	2.77306e-06	0.999997	0.016841	0.00059609
comp24216	2.78176e-06	0.999997	45.5521	1135.61
37659	2.79307e-06	0.999997	0.0135299	0.0106948
comp63495	2.79695e-06	0.999997	45.4402	1142.05
155384	2.7991e-06	0.999997	0.0181086	0.0127132
142193	2.80571e-06	0.999997	0.0143347	0.0148896
comp119542	2.84627e-06	0.999997	0.0137231	0.01135
84074	2.86162e-06	0.999997	1.9025	1.90577
comp113505	2.87338e-06	0.999997	29.9581	38.833
119095	2.87867e-06	0.999997	0.0102641	0.00884546
14350	2.91841e-06	0.999997	0.0561925	0.0408952
comp74997	2.98942e-06	0.999997	139.659	316.496
30382	2.99469e-06	0.999997	0.0156477	0.0153624
comp114638	3.03478e-06	0.999997	0.0157154	0.0104221
comp119171	3.06931e-06	0.999997	0.0219838	0.020889
comp118297	3.09044e-06	0.999997	0.00453	0.00480777
151043	3.17564e-06	0.999997	0.00443314	0.00556497
153463	3.19238e-06	0.999997	0.0113402	0.0070534
69431	3.22121e-06	0.999997	0.767402	0.767528
25155	3.22439e-06	0.999997	0.0146164	0.0135381
comp113277	3.2582e-06	0.999997	0.015053	0.0151252
53801	3.26416e-06	0.999997	0.00739825	0.00470031
comp115460	3.29268e-06	0.999997	1.50306	1.50412
30381	3.53091e-06	0.999996	0.00841347	0.0037457
118395	3.54186e-06	0.999996	0.0133909	0.000469954
66196	3.68511e-06	0.999996	1.35802	1.35855
89728	3.75163e-06	0.999996	0.0148549	0.0147603
comp164510	3.76711e-06	0.999996	0.00475137	0.00401637
577	3.77362e-06	0.999996	0.0198608	0.000771969
16468	3.83673e-06	0.999996	0.0133035	0.0111792
comp87746	3.84548e-06	0.999996	0.0215846	0.000740311
comp226635	3.85288e-06	0.999996	0.0189348	0.000738834
comp34464	3.86626e-06	0.999996	0.0196809	0.000736175
116998	3.87889e-06	0.999996	1.45094	1.45185
comp212265	3.91771e-06	0.999996	0.0218981	0.000726126
comp119470	3.93097e-06	0.999996	0.0165642	0.0101867
142126	3.93552e-06	0.999996	5.55718	5.64504
156513	3.96267e-06	0.999996	0.092999	0.0909897
73413	3.99338e-06	0.999996	1.92148	1.92508
comp196408	4.01012e-06	0.999996	0.0208806	0.000708738
comp99518	4.15361e-06	0.999996	0.0206064	0.0006833
128438	4.16157e-06	0.999996	0.0109888	0.0109149
34836	4.16353e-06	0.999996	1.80531	1.8068
comp206909	4.17166e-06	0.999996	0.019455	0.000680226
169	4.2403e-06	0.999996	2.46457	2.47309
comp80518	4.25982e-06	0.999996	0.019882	0.000665594
60007	4.29846e-06	0.999996	1.57655	1.57796
102929	4.30634e-06	0.999996	2.52439	2.70714
comp125466	4.31413e-06	0.999996	0.00981118	0.00951738
1146	4.31705e-06	0.999996	1.50727	1.50842
149546	4.33949e-06	0.999996	0.0227583	0.0204511
comp80187	4.41488e-06	0.999996	99.4526	212.732
87913	4.41598e-06	0.999996	3.62091	3.6662
47368	4.42412e-06	0.999996	19.9869	23.076
comp119661	4.4728e-06	0.999996	0.0155794	0.0103465
comp97226	4.48114e-06	0.999996	0.017008	0.000631449
54447	4.52394e-06	0.999995	0.545578	0.543848
comp111837	4.54245e-06	0.999995	0.016948	0.00062259
36975	4.59266e-06	0.999995	0.0125139	0.013175
comp115576	4.61729e-06	0.999995	0.0158232	0.00662823
29296	4.62504e-06	0.999995	0.0276268	0.0276395
81608	4.64473e-06	0.999995	0.0191378	0.0182709
comp62571	4.65475e-06	0.999995	0.0172004	0.000606978
50031	4.6645e-06	0.999995	0.0119678	0.0102606
38922	4.70596e-06	0.999995	2.84831	2.86887
93433	4.71446e-06	0.999995	4.99904	5.63091
comp105136	4.71754e-06	0.999995	0.0153701	0.00059858
comp117866	4.76856e-06	0.999995	0.00607127	0.00341204
comp95901	4.78921e-06	0.999995	0.0423348	0.0318673
111895	4.93933e-06	0.999995	1.26148	1.26179
144407	4.95285e-06	0.999995	0.0148606	0.0105968
comp30708	4.9699e-06	0.999995	0.0146377	0.00637803
108233	4.97671e-06	0.999995	8.01966	8.56354
75458	5.03453e-06	0.999995	0.0159925	0.000559442
114376	5.03665e-06	0.999995	2.90344	2.93491
161739	5.04828e-06	0.999995	0.00708817	0.0058014
comp91311	5.0512e-06	0.999995	33.0742	845.298
comp114470	5.18269e-06	0.999995	0.037423	0.0357888
comp115381	5.2474e-06	0.999995	0.0192123	0.0136634
74497	5.37122e-06	0.999995	0.120621	0.119682
comp98695	5.40942e-06	0.999995	0.0138844	0.00611244
47104	5.47829e-06	0.999995	0.0196719	0.000654604
136979	5.53284e-06	0.999994	0.00467997	0.00430418
35406	5.54612e-06	0.999994	0.0123656	0.0135584
comp107496	5.55232e-06	0.999994	95.0297	2329.82
115789	5.56163e-06	0.999994	3.97314	4.00574
7556	5.56845e-06	0.999994	0.0102729	0.00454079
comp122426	5.60022e-06	0.999994	129.466	219.565
142737	5.601e-06	0.999994	0.0147816	0.00962228
comp76577	5.61675e-06	0.999994	95.7665	2357.95
comp123484	5.62308e-06	0.999994	0.0201401	0.0161606
8535	5.74047e-06	0.999994	0.0244837	0.0192138
136974	5.76866e-06	0.999994	0.0113533	0.0123509
131975	5.77641e-06	0.999994	0.61849	0.618405
114942	5.91342e-06	0.999994	0.00951928	0.0106418
141270	5.94634e-06	0.999994	0.0107143	0.0105756
comp119693	5.96355e-06	0.999994	0.0356801	0.0341162
comp124304	6.05416e-06	0.999994	0.0101713	0.0081906
141942	6.08598e-06	0.999994	1.28909	1.2895
107266	6.24576e-06	0.999994	4.1547	4.213
comp41026	6.24786e-06	0.999994	0.0162694	0.0108123
139127	6.26186e-06	0.999994	0.0166827	0.0148652
42255	6.27804e-06	0.999994	0.00665161	0.0030063
57307	6.28972e-06	0.999994	3.60318	3.65171
145018	6.29004e-06	0.999994	0.0162901	0.011671
comp123913	6.3711e-06	0.999994	0.0224702	0.00076414
comp110976	6.42601e-06	0.999994	0.0160096	0.00696223
comp122181	6.43652e-06	0.999994	0.0330397	0.0329973
comp106726	6.46053e-06	0.999994	0.0196132	0.000753146
comp90205	6.49166e-06	0.999994	0.0209514	0.000749392
comp85264	6.50174e-06	0.999993	0.0198198	0.000748184
comp120995	6.50468e-06	0.999993	0.00642337	0.00495749
123166	6.505e-06	0.999993	0.0191284	0.000747794
comp108988	6.52857e-06	0.999993	0.0210735	0.000744987
comp119257	6.53717e-06	0.999993	0.0304855	0.0316058
comp106742	6.57037e-06	0.999993	0.0227148	0.000740061
comp123536	6.57683e-06	0.999993	0.582439	0.581905
comp99651	6.58184e-06	0.999993	0.00595269	0.00461207
22342	6.59227e-06	0.999993	1.41167	1.41195
155335	6.62557e-06	0.999993	0.698107	0.697908
comp91301	6.63554e-06	0.999993	44.3444	1122.42
comp109442	6.63664e-06	0.999993	0.0488111	0.0324577
comp81023	6.64947e-06	0.999993	0.0208619	0.00073091
91536	6.66409e-06	0.999993	0.0095783	0.00431193
98308	6.8255e-06	0.999993	0.309449	0.306226
74470	6.83627e-06	0.999993	1.34418	1.34485
comp120489	6.89229e-06	0.999993	0.0197151	0.0200151
comp99261	6.99942e-06	0.999993	0.0246381	0.0264287
119318	7.04204e-06	0.999993	1.66487	1.66709
125372	7.0752e-06	0.999993	3.6478	3.68614
comp64296	7.15595e-06	0.999993	0.0196563	0.000677201
comp120494	7.16318e-06	0.999993	0.00498522	0.00246628
20707	7.17308e-06	0.999993	0.012333	0.0135351
comp225395	7.25485e-06	0.999993	0.0188094	0.000667606
comp88173	7.39409e-06	0.999993	0.0056562	0.00241603
100905	7.58627e-06	0.999992	0.0109162	0.00912973
20704	7.58856e-06	0.999992	0.0117416	0.0124398
38539	7.59082e-06	0.999992	0.00651619	0.0048359
38919	7.69278e-06	0.999992	3.92778	4.03166
comp22942	7.80121e-06	0.999992	0.0155893	0.0122901
74716	7.8529e-06	0.999992	1.52332	1.5246
70114	7.90353e-06	0.999992	0.0171886	0.000610729
117269	7.91379e-06	0.999992	0.0154698	0.0013887
8444	8.09183e-06	0.999992	0.0175712	0.0158301
48390	8.11501e-06	0.999992	1.54744	1.54893
132834	8.12352e-06	0.999992	7.99466	8.33455
comp115518	8.1757e-06	0.999992	0.0151563	0.00938743
comp117779	8.25083e-06	0.999992	0.0303599	0.0285066
44401	8.27001e-06	0.999992	0.0123627	0.0120943
58783	8.28166e-06	0.999992	0.0111975	0.0086666
20719	8.30935e-06	0.999992	0.0102439	0.0115308
comp94664	8.32097e-06	0.999992	0.0184222	0.015612
comp118645	8.34515e-06	0.999992	0.0144651	0.0116983
comp85774	8.38826e-06	0.999992	0.0347506	0.0294965
comp114541	8.47961e-06	0.999992	0.0065156	0.00751708
118895	8.62394e-06	0.999991	0.381143	0.374463
comp148082	8.68346e-06	0.999991	73.0171	1484.57
comp93012	8.9809e-06	0.999991	0.0450645	0.033121
comp119267	9.10105e-06	0.999991	0.00758039	0.00713791
136646	9.12438e-06	0.999991	3.93619	3.99244
comp70376	9.33488e-06	0.999991	0.0205887	0.0134086
comp1522	9.48145e-06	0.999991	0.0117508	0.0122138
141427	9.55165e-06	0.99999	5.68981	5.99417
109572	9.60135e-06	0.99999	0.0146735	0.0130381
106394	9.62865e-06	0.99999	0.0140825	0.015264
comp114837	9.74136e-06	0.99999	0.0428124	0.0357661
comp97677	9.76856e-06	0.99999	0.015338	0.00669846
comp86779	9.78449e-06	0.99999	0.0137769	0.000489142
comp102972	9.78869e-06	0.99999	0.0178449	0.0201811
comp118795	9.79303e-06	0.99999	0.0235791	0.0159155
82742	9.84235e-06	0.99999	0.0146995	0.0162152
123185	9.98349e-06	0.99999	0.0181142	0.000639821
comp79002	1.01242e-05	0.99999	0.016577	0.0180148
comp106534	1.02112e-05	0.99999	0.0264982	0.0186748
120905	1.02402e-05	0.99999	0.00921292	0.00484731
41407	1.03115e-05	0.99999	0.0128547	0.013333
82724	1.05297e-05	0.999989	0.023241	0.024228
103203	1.05571e-05	0.999989	0.00741702	0.00336799
comp58663	1.06439e-05	0.999989	0.0131198	0.0131824
comp17400	1.07152e-05	0.999989	72.5448	214.458
comp136849	1.09019e-05	0.999989	0.0191008	0.000762693
comp83600	1.09622e-05	0.999989	0.0189326	0.000758336
comp54287	1.11456e-05	0.999989	0.0137363	0.0104913
comp95299	1.11922e-05	0.999989	0.0221097	0.000742136
64948	1.12754e-05	0.999989	2.69898	2.71705
86507	1.13027e-05	0.999989	0.00881221	0.0100921
40485	1.13073e-05	0.999989	0.0129874	0.00817934
comp122825	1.13421e-05	0.999989	0.0257769	0.0257391
5169	1.1408e-05	0.999989	1.78961	1.79251
125682	1.14174e-05	0.999989	0.0164374	0.0151001
comp118901	1.14245e-05	0.999989	0.00983244	0.00675214
comp85695	1.14723e-05	0.999989	0.0167028	0.0151616
34784	1.15192e-05	0.999988	0.0109925	0.00905504
comp22049	1.1551e-05	0.999988	0.022393	0.0209195
comp104212	1.17257e-05	0.999988	0.0216402	0.000707065
comp93557	1.17717e-05	0.999988	0.0206817	0.000704194
comp118810	1.18384e-05	0.999988	0.00754525	0.00612896
comp78879	1.19233e-05	0.999988	0.0197224	0.000694884
comp74310	1.19677e-05	0.999988	0.0104522	0.000396703
comp107629	1.20658e-05	0.999988	0.0160694	0.014319
comp81359	1.21007e-05	0.999988	0.0195741	0.000684294
comp114494	1.22316e-05	0.999988	0.0129749	0.00680249
78480	1.22413e-05	0.999988	0.0110903	0.00817645
49966	1.24427e-05	0.999988	0.0101025	0.00465552
comp115572	1.24877e-05	0.999988	0.0181554	0.000662263
37593	1.25996e-05	0.999987	0.652922	0.651518
comp106064	1.2627e-05	0.999987	90.6864	2191.23
88622	1.28457e-05	0.999987	0.0138579	0.000484135
14977	1.29047e-05	0.999987	0.0183373	0.000640025
comp117541	1.29942e-05	0.999987	0.0185153	0.00945156
41991	1.30822e-05	0.999987	1.267	1.2673
100316	1.30928e-05	0.999987	0.00739235	0.00828866
comp107934	1.31573e-05	0.999987	0.0311891	0.0262143
89540	1.31942e-05	0.999987	1.48238	1.48333
109733	1.32734e-05	0.999987	0.0107189	0.00481776
comp107061	1.33113e-05	0.999987	0.033602	0.0248521
83047	1.34338e-05	0.999987	6.83315	7.03881
comp106498	1.34553e-05	0.999987	0.0148557	0.00659842
comp117404	1.34718e-05	0.999987	0.0119219	0.00769857
98809	1.35674e-05	0.999986	1.41005	1.41103
55139	1.37621e-05	0.999986	0.0104949	0.00708972
comp111320	1.38561e-05	0.999986	0.0309497	0.0275907
138157	1.39047e-05	0.999986	0.013054	0.013035
comp116185	1.39118e-05	0.999986	0.0186871	0.0185248
42249	1.3972e-05	0.999986	0.015723	0.0172356
121313	1.40407e-05	0.999986	0.0169006	0.000586272
102122	1.43935e-05	0.999986	0.00936712	0.00687049
comp109395	1.44979e-05	0.999986	0.0324271	0.030649
comp121513	1.47429e-05	0.999985	0.026561	0.0273988
54357	1.4793e-05	0.999985	1.22516	1.22544
2861	1.49441e-05	0.999985	1.19262	1.19273
comp107052	1.50904e-05	0.999985	0.0193608	0.0140289
107279	1.51739e-05	0.999985	0.0133038	0.00245374
30570	1.52391e-05	0.999985	0.0185938	0.0167068
68701	1.55106e-05	0.999984	0.0106438	0.00719202
60689	1.5562e-05	0.999984	0.0198608	0.0141374
comp98935	1.56491e-05	0.999984	43.3453	1096.34
136628	1.60203e-05	0.999984	0.0200286	0.01815
comp123128	1.62541e-05	0.999984	0.014054	0.0138332
87924	1.6282e-05	0.999984	0.0140916	0.00722101
130819	1.64369e-05	0.999984	0.0884692	0.0902034
comp110938	1.70541e-05	0.999983	0.0113265	0.00607197
comp112773	1.7162e-05	0.999983	0.0199659	0.0123256
comp108807	1.71703e-05	0.999983	0.0286279	0.0289914
comp122421	1.72651e-05	0.999983	0.0167313	0.0149414
82654	1.73448e-05	0.999983	1.54219	1.54352
comp111789	1.73802e-05	0.999983	0.0164257	0.00977746
comp43710	1.75685e-05	0.999982	0.00989469	0.00442174
160717	1.7663e-05	0.999982	0.0192948	0.0201392
29304	1.76949e-05	0.999982	0.0169587	0.0141451
106734	1.78232e-05	0.999982	0.0204223	0.0224325
comp208262	1.81856e-05	0.999982	0.0201198	0.000781676
105937	1.81915e-05	0.999982	0.427917	0.42858
158211	1.82561e-05	0.999982	0.0179362	0.0163485
comp119281	1.83373e-05	0.999982	53.8082	70.7439
128635	1.8348e-05	0.999982	0.380598	0.380349
comp106794	1.86719e-05	0.999981	18.463	21.2791
comp91158	1.8675e-05	0.999981	0.0469185	0.0313424
comp117301	1.89158e-05	0.999981	0.00948063	0.00716412
comp100071	1.89431e-05	0.999981	0.021937	0.000749208
112424	1.89486e-05	0.999981	0.0119646	0.00532039
comp112962	1.90789e-05	0.999981	0.0313908	0.0211179
148257	1.91216e-05	0.999981	0.0156585	0.00792657
comp64812	1.91674e-05	0.999981	0.0228347	0.000740095
comp150145	1.93838e-05	0.999981	0.0188472	0.000731505
comp154661	1.94069e-05	0.999981	0.0212741	0.000730601
85903	1.95004e-05	0.99998	2.15478	2.16256
18531	1.95218e-05	0.99998	0.339558	0.338668
comp111997	1.95418e-05	0.99998	0.0201736	0.000725357
comp100651	1.95477e-05	0.99998	0.0124317	0.0100373
158204	1.96631e-05	0.99998	0.0110266	0.00545839
55234	1.96721e-05	0.99998	0.0690339	0.0408994
136744	2.01601e-05	0.99998	0.0136488	0.0150518
comp101437	2.02513e-05	0.99998	0.0200591	0.0183104
159360	2.03545e-05	0.99998	0.0123026	0.00550988
comp154947	2.04543e-05	0.99998	0.0194384	0.000691745
69618	2.13374e-05	0.999979	0.013523	0.0109054
103976	2.15271e-05	0.999978	0.0182167	0.000655936
comp106756	2.16302e-05	0.999978	0.010025	0.00463929
139801	2.16925e-05	0.999978	0.0263462	0.0273034
99262	2.17109e-05	0.999978	0.0117042	0.00529491
comp5259	2.18469e-05	0.999978	0.0259229	0.0275162
7254	2.19412e-05	0.999978	0.012989	0.00577477
comp121296	2.20451e-05	0.999978	0.0201149	0.0154125
155510	2.21139e-05	0.999978	1.60271	1.60469
comp123630	2.21598e-05	0.999978	0.0222171	0.0181755
comp102715	2.22984e-05	0.999978	0.0323175	0.0295966
32670	2.25418e-05	0.999977	0.0288384	0.0262962
40473	2.29013e-05	0.999977	0.0173	0.0184115
98317	2.29487e-05	0.999977	0.0124186	0.0102867
114661	2.29813e-05	0.999977	0.762437	0.761982
136010	2.29929e-05	0.999977	0.0146687	0.016254
comp89320	2.30309e-05	0.999977	0.0173202	0.000611463
comp122843	2.32077e-05	0.999977	0.0268111	0.0191085
158942	2.32614e-05	0.999977	0.0120054	0.00857463
138593	2.32882e-05	0.999977	1.26622	1.26653
comp98645	2.34529e-05	0.999977	0.0133976	0.00855719
125580	2.35589e-05	0.999976	0.0103487	0.00480453
46474	2.37265e-05	0.999976	0.0145075	0.0141431
comp105336	2.37661e-05	0.999976	0.0389207	0.0261053
comp121223	2.3821e-05	0.999976	0.0242819	0.0166564
comp122967	2.38703e-05	0.999976	0.0374948	0.0379369
comp110607	2.39117e-05	0.999976	0.0116347	0.00914189
99677	2.39189e-05	0.999976	0.0213569	0.0221244
127529	2.39737e-05	0.999976	0.019927	0.0216581
comp21945	2.40336e-05	0.999976	0.00805686	0.00905336
98119	2.41319e-05	0.999976	0.00803398	0.0036795
77880	2.41323e-05	0.999976	0.0186991	0.0190903
comp108879	2.49802e-05	0.999975	0.0191272	0.00980688
153673	2.51702e-05	0.999975	0.368371	0.363306
43958	2.53701e-05	0.999975	0.0234915	0.0214464
comp106995	2.55595e-05	0.999974	0.0223503	0.0206123
comp230342	2.56818e-05	0.999974	0.0260063	0.017589
comp114392	2.57139e-05	0.999974	0.016658	0.0166497
34227	2.57578e-05	0.999974	0.109912	0.109964
comp112204	2.58448e-05	0.999974	0.0145267	0.00647073
comp115843	2.59546e-05	0.999974	0.0388405	0.0350031
151078	2.59748e-05	0.999974	0.017671	0.000593123
comp108555	2.6031e-05	0.999974	0.0383162	0.028328
77221	2.62559e-05	0.999974	0.198274	0.189639
158356	2.63955e-05	0.999974	0.271116	0.270268
113420	2.65722e-05	0.999973	3.58517	4.21345
99539	2.67311e-05	0.999973	0.0195169	0.0165727
15044	2.70865e-05	0.999973	23.7068	34.5331
60752	2.72535e-05	0.999973	0.570265	0.570665
41212	2.78532e-05	0.999972	0.0240978	0.0252529
comp94861	2.78585e-05	0.999972	0.00763402	0.00441706
13226	2.86337e-05	0.999971	0.015915	0.0167604
135743	2.87066e-05	0.999971	0.0188696	0.00961115
comp107224	2.87218e-05	0.999971	0.0207334	0.00904955
comp61457	2.88967e-05	0.999971	0.0456974	0.0221242
comp240271	2.91715e-05	0.999971	0.0447144	0.0377967
comp111595	2.92313e-05	0.999971	0.00854423	0.00678153
comp122385	2.96301e-05	0.99997	0.664111	0.663953
125819	2.96413e-05	0.99997	0.0151615	0.0121193
96140	2.97454e-05	0.99997	0.12988	0.124207
comp31047	2.99154e-05	0.99997	0.0284309	0.0242276
123269	3.00294e-05	0.99997	8.26326	8.42671
17458	3.04528e-05	0.99997	34.8736	65.497
comp10698	3.05786e-05	0.999969	0.0229849	0.000794514
114672	3.10235e-05	0.999969	0.00971514	0.0109093
90750	3.16006e-05	0.999968	1.60735	1.60906
comp77385	3.16219e-05	0.999968	0.0226655	0.000767278
31276	3.18619e-05	0.999968	0.0090262	0.00583623
comp98944	3.19183e-05	0.999968	0.0229374	0.000759872
comp117490	3.22686e-05	0.999968	0.0226678	0.000751298
64359	3.23799e-05	0.999968	0.538959	0.539841
9162	3.2387e-05	0.999968	0.0136659	0.0152131
134263	3.24399e-05	0.999968	3.29901	3.32005
comp99260	3.25747e-05	0.999967	0.0225471	0.000743959
39366	3.26792e-05	0.999967	0.0158149	0.0147603
comp101932	3.27896e-05	0.999967	0.0215565	0.00073889
comp121290	3.30356e-05	0.999967	0.0543129	0.0521845
comp92724	3.31439e-05	0.999967	0.0218615	0.00073068
35844	3.32092e-05	0.999967	0.0128306	0.00566434
69203	3.32474e-05	0.999967	3.93821	3.98589
61046	3.3398e-05	0.999967	0.667512	0.667753
comp97351	3.35478e-05	0.999966	0.0089039	0.00445058
142797	3.3597e-05	0.999966	2.07025	2.07695
comp97594	3.37523e-05	0.999966	0.00947493	0.00726885
114692	3.37821e-05	0.999966	0.740187	0.740442
136945	3.41942e-05	0.999966	0.00849974	0.00970951
comp102550	3.42039e-05	0.999966	0.0203889	0.00070715
136920	3.4916e-05	0.999965	0.00736766	0.00871843
140122	3.52851e-05	0.999965	0.0173837	0.0135403
42444	3.57669e-05	0.999964	0.0186197	0.000675048
comp20979	3.58633e-05	0.999964	0.0335223	0.0265999
44010	3.65528e-05	0.999963	0.0196019	0.0157815
54793	3.67498e-05	0.999963	2.31606	2.32677
comp40281	3.68859e-05	0.999963	42.3462	1070.26
comp971	3.68859e-05	0.999963	42.3462	1070.26
comp120101	3.74977e-05	0.999963	0.0228726	0.0204045
comp119828	3.75579e-05	0.999962	0.0265671	0.0189996
comp102223	3.76856e-05	0.999962	0.013795	0.00635437
60502	3.77557e-05	0.999962	5.31159	5.55851
40753	3.8234e-05	0.999962	0.531523	0.528129
116323	3.89737e-05	0.999961	0.0101925	0.00543725
47248	3.91831e-05	0.999961	2.31761	2.32694
138043	3.93675e-05	0.999961	0.0152085	0.0167759
comp97215	3.94938e-05	0.999961	0.0143955	0.00609593
116097	3.96108e-05	0.99996	0.0101296	0.0045829
comp105826	3.98817e-05	0.99996	0.0191715	0.015299
61762	3.99766e-05	0.99996	0.0256817	0.0229413
comp109062	4.00672e-05	0.99996	0.0129946	0.0119796
84717	4.03688e-05	0.99996	1.34527	1.34581
145922	4.04296e-05	0.99996	0.0126891	0.0142134
comp87872	4.06508e-05	0.999959	0.0203199	0.0179222
comp105095	4.0705e-05	0.999959	0.0374951	0.0345139
comp94991	4.0799e-05	0.999959	0.0191096	0.0117271
11379	4.17101e-05	0.999958	0.163548	0.153722
60314	4.18855e-05	0.999958	0.0213461	0.000735876
24386	4.20094e-05	0.999958	0.0165327	0.0163656
comp110728	4.28345e-05	0.999957	0.0326316	0.0273015
comp82971	4.28648e-05	0.999957	0.0169652	0.0114718
102633	4.28722e-05	0.999957	0.0268547	0.0247938
comp120574	4.29648e-05	0.999957	0.0261815	0.022473
6878	4.30732e-05	0.999957	0.296604	0.294851
comp185605	4.31185e-05	0.999957	0.0187804	0.020105
66819	4.346e-05	0.999957	5.98291	6.18666
6825	4.4103e-05	0.999956	0.0264081	0.0281103
comp124201	4.42861e-05	0.999956	0.0202157	0.0104656
133186	4.44087e-05	0.999956	0.0394619	0.041128
112991	4.44532e-05	0.999956	0.0142645	0.0155029
126420	4.49181e-05	0.999955	0.0171513	0.00890641
75283	4.51626e-05	0.999955	1.48749	1.48856
67747	4.54613e-05	0.999955	0.38968	0.380977
comp54307	4.57828e-05	0.999954	0.0250116	0.0164673
112254	4.62852e-05	0.999954	4.92869	4.99135
138396	4.63029e-05	0.999954	0.16749	0.150409
155084	4.64737e-05	0.999954	0.0137329	0.00875829
105206	4.68209e-05	0.999953	0.014216	0.00897048
125354	4.68405e-05	0.999953	0.0085717	0.00971022
comp106279	4.69718e-05	0.999953	0.0138873	0.0160288
comp111033	4.79272e-05	0.999952	0.0203382	0.0135731
comp118865	4.81299e-05	0.999952	0.0595446	0.05654
comp113955	4.90946e-05	0.999951	0.0166765	0.00878103
120692	4.93128e-05	0.999951	0.0200739	0.0219935
46944	5.09059e-05	0.999949	0.305257	0.306377
142733	5.13687e-05	0.999949	0.0158078	0.000550552
80226	5.16263e-05	0.999948	0.0287584	0.027871
comp123429	5.22165e-05	0.999948	0.0180193	0.0171214
126364	5.22807e-05	0.999948	0.528822	0.527201
119737	5.2547e-05	0.999947	0.0291738	0.0253228
118232	5.27298e-05	0.999947	0.133588	0.126614
comp117992	5.27437e-05	0.999947	0.0826101	0.0776649
33050	5.28317e-05	0.999947	4.73915	4.85976
comp108513	5.28997e-05	0.999947	0.0995698	0.077811
comp118403	5.29536e-05	0.999947	0.0445483	0.0410283
comp104582	5.32279e-05	0.999947	0.0230929	0.000779008
comp24053	5.33978e-05	0.999947	0.0224035	0.000776432
144932	5.35263e-05	0.999946	4.34556	4.41391
20762	5.36919e-05	0.999946	2.95469	2.97139
comp17571	5.37016e-05	0.999946	0.0216108	0.000771865
comp121879	5.40458e-05	0.999946	0.0317807	0.0314191
comp153522	5.41225e-05	0.999946	0.0203196	0.000765625
comp124243	5.44739e-05	0.999946	75.3417	122.75
4126	5.45211e-05	0.999945	32.1032	44.4001
comp28267	5.45884e-05	0.999945	0.0212988	0.000758833
17754	5.49894e-05	0.999945	14.4593	18.1546
comp113444	5.4991e-05	0.999945	0.0212693	0.000753057
comp100402	5.51442e-05	0.999945	0.044347	0.0408127
comp115361	5.51489e-05	0.999945	0.0259749	0.0236467
comp112258	5.54997e-05	0.999945	0.0294985	0.0318389
54480	5.59412e-05	0.999944	0.0108037	0.00958848
126944	5.60444e-05	0.999944	0.0313743	0.0316487
comp107088	5.65105e-05	0.999943	0.0248757	0.0165467
comp151959	5.65707e-05	0.999943	0.0195423	0.000731205
comp111916	5.68003e-05	0.999943	0.0205705	0.000728133
comp103789	5.68738e-05	0.999943	0.0260678	0.0263052
comp100587	5.7243e-05	0.999943	0.0109041	0.000413944
64176	5.73214e-05	0.999943	0.0246312	0.0252288
comp224924	5.74037e-05	0.999943	0.0192907	0.000720177
comp85678	5.85456e-05	0.999941	0.0204035	0.000705578
comp117713	5.88386e-05	0.999941	0.0194028	0.000701925
comp17413	5.89419e-05	0.999941	0.0192863	0.000700646
comp15351	5.89704e-05	0.999941	0.019963	0.000700293
comp122391	5.93147e-05	0.999941	0.0228001	0.0175139
comp126284	5.93444e-05	0.999941	0.0203716	0.000695706
103979	5.93887e-05	0.999941	0.0192754	0.000695165
comp91481	5.93902e-05	0.999941	2.57317	2.58858
comp124438	5.94018e-05	0.999941	0.156063	0.136672
113685	5.94125e-05	0.999941	0.0167368	0.0186149
comp116941	5.96108e-05	0.99994	0.0205151	0.0106107
140688	5.96964e-05	0.99994	0.0126065	0.0094872
127743	5.98666e-05	0.99994	0.0174612	0.0145687
comp209276	5.9981e-05	0.99994	0.0302085	0.0214887
139253	6.04175e-05	0.99994	3.34659	3.37733
comp120536	6.04717e-05	0.99994	0.0435177	0.0412694
comp120387	6.04962e-05	0.99994	0.0328654	0.0272188
109694	6.05446e-05	0.999939	0.0193737	0.000704511
16793	6.05547e-05	0.999939	1.6413	1.64325
comp112196	6.11219e-05	0.999939	0.0170278	0.00896908
comp109245	6.14365e-05	0.999939	0.305695	0.300921
comp110844	6.18167e-05	0.999938	0.00970889	0.0115372
comp84279	6.32182e-05	0.999937	0.0176817	0.019718
comp112819	6.35972e-05	0.999936	0.0496269	0.0332676
comp86196	6.41176e-05	0.999936	0.0162678	0.000641935
128081	6.42648e-05	0.999936	0.0135535	0.0122722
comp109343	6.44402e-05	0.999936	0.0430649	0.0289729
118736	6.51761e-05	0.999935	1.78619	1.78939
comp112947	6.585e-05	0.999934	0.0184433	0.0138924
comp123216	6.58869e-05	0.999934	0.0101966	0.00748915
13878	6.61559e-05	0.999934	0.0154587	0.017079
comp120740	6.66666e-05	0.999933	31.5265	792.838
101216	6.71593e-05	0.999933	40.5203	132.141
comp112365	6.74855e-05	0.999933	0.0483821	0.045739
comp121711	6.76863e-05	0.999932	0.0486812	0.0499555
55268	6.78283e-05	0.999932	0.326367	0.325513
comp208098	6.80151e-05	0.999932	50.667	148.198
108336	6.85558e-05	0.999931	0.0170406	0.0139217
comp172258	6.88231e-05	0.999931	0.0234044	0.0121202
comp16467	6.90723e-05	0.999931	0.0109057	0.012849
101304	6.93737e-05	0.999931	0.00846883	0.00969302
comp114908	7.00388e-05	0.99993	0.0152122	0.0119232
140856	7.0329e-05	0.99993	45.2365	56.8476
comp92303	7.05382e-05	0.999929	0.0591671	0.0555772
comp96672	7.0921e-05	0.999929	0.0116802	0.00796231
comp185810	7.09857e-05	0.999929	0.0210921	0.0168607
comp118317	7.14028e-05	0.999929	0.0169636	0.00761502
comp23890	7.14218e-05	0.999929	0.0241669	0.0169433
85352	7.14654e-05	0.999929	0.031785	0.0305067
1850	7.19151e-05	0.999928	0.0150029	0.017211
106737	7.21231e-05	0.999928	0.0369008	0.0289801
comp127625	7.21415e-05	0.999928	0.0376601	0.0291062
comp122769	7.2434e-05	0.999928	0.0351224	0.0304771
comp119877	7.25234e-05	0.999927	0.0290945	0.0233159
40961	7.26968e-05	0.999927	0.0281295	0.0228792
comp97338	7.33181e-05	0.999927	0.0342987	0.0241469
comp122073	7.3329e-05	0.999927	0.0341561	0.0347588
comp119729	7.37279e-05	0.999926	0.0216762	0.0158103
159779	7.43187e-05	0.999926	7.62109	8.3224
comp109411	7.43692e-05	0.999926	0.0334554	0.0291802
comp114391	7.44922e-05	0.999926	0.0480988	0.0483545
122742	7.56739e-05	0.999924	3.40988	3.46825
88970	7.58283e-05	0.999924	5.60627	5.74468
comp118029	7.63043e-05	0.999924	0.0208392	0.0180014
comp123803	7.65173e-05	0.999923	0.0284504	0.0257765
comp111568	7.72444e-05	0.999923	0.0109586	0.00742088
comp112668	7.73169e-05	0.999923	0.0282846	0.0209895
122557	7.74561e-05	0.999923	1.3655	1.36616
149516	7.7796e-05	0.999922	0.0787152	0.0720429
141216	7.81024e-05	0.999922	0.0237916	0.0207283
comp223774	7.81169e-05	0.999922	42.6103	64.4488
comp117707	7.91383e-05	0.999921	0.0370944	0.0332574
997	7.92007e-05	0.999921	7.6703	8.45825
comp115431	7.94547e-05	0.999921	0.0348084	0.031998
46162	7.9885e-05	0.99992	0.0114332	0.0128714
119701	8.04771e-05	0.99992	2.83132	2.86256
comp112383	8.0634e-05	0.999919	0.0236961	0.0232301
13043	8.16346e-05	0.999918	0.237696	0.238128
50513	8.18586e-05	0.999918	0.0235029	0.0196072
comp61458	8.23098e-05	0.999918	0.0249602	0.000863822
10278	8.24406e-05	0.999918	0.265664	0.258855
comp90117	8.32742e-05	0.999917	0.0134007	0.000489132
77321	8.34974e-05	0.999917	0.0292858	0.031832
146673	8.3622e-05	0.999916	0.363312	0.361786
20238	8.37211e-05	0.999916	0.597566	0.59738
33707	8.39442e-05	0.999916	17.856	20.5893
comp79739	8.4808e-05	0.999915	0.0166067	0.0121205
comp39193	8.49441e-05	0.999915	41.9419	63.426
comp74795	8.5342e-05	0.999915	41.6975	1024.85
comp101028	8.55241e-05	0.999914	0.0340121	0.0266085
comp115227	8.56067e-05	0.999914	0.0671803	0.0613232
comp122585	8.58897e-05	0.999914	0.0332011	0.0320754
100985	8.61952e-05	0.999914	6.9282	7.57757
comp81357	8.64413e-05	0.999914	0.0178274	0.00754278
106266	8.65738e-05	0.999913	0.0410956	0.0355297
46378	8.68106e-05	0.999913	0.0195441	0.0139223
comp165189	8.68903e-05	0.999913	41.3471	1044.18
comp167587	8.68903e-05	0.999913	41.3471	1044.18
comp22925	8.68903e-05	0.999913	41.3471	1044.18
comp73832	8.77523e-05	0.999912	43.368	59.2785
comp6084	8.7837e-05	0.999912	0.0147155	0.00625173
comp100440	8.87775e-05	0.999911	0.0183997	0.00822048
131321	8.87801e-05	0.999911	0.0248771	0.0176539
99240	8.93602e-05	0.999911	5.96381	6.29559
47644	8.95074e-05	0.99991	1.60493	1.60692
comp119975	8.968e-05	0.99991	0.0299846	0.0282807
comp105944	8.96862e-05	0.99991	0.0168646	0.0076305
comp92648	8.98888e-05	0.99991	0.0227158	0.00078823
94721	9.04923e-05	0.99991	0.0247588	0.0247687
comp60574	9.09639e-05	0.999909	0.0220355	0.000778547
122023	9.10096e-05	0.999909	0.0118074	0.010432
comp29706	9.10335e-05	0.999909	0.0225346	0.000777928
45777	9.11844e-05	0.999909	0.0187974	0.0154651
comp167853	9.1302e-05	0.999909	0.0237082	0.000775549
89911	9.14127e-05	0.999909	0.221932	0.223989
124338	9.15676e-05	0.999908	0.0150968	0.0108711
comp35482	9.18342e-05	0.999908	0.0210623	0.000770877
40531	9.22969e-05	0.999908	0.245387	0.247097
comp156156	9.23143e-05	0.999908	0.0475974	0.0197509
44952	9.25573e-05	0.999907	1.85039	1.85403
comp115800	9.30088e-05	0.999907	0.157187	0.154056
comp112845	9.30274e-05	0.999907	0.0304135	0.0224746
121411	9.37253e-05	0.999906	1.45712	1.55894
comp106861	9.38042e-05	0.999906	0.0324797	0.0322882
21760	9.44154e-05	0.999906	0.0212038	0.0136925
comp114744	9.49926e-05	0.999905	0.0794894	0.0764088
36386	9.52805e-05	0.999905	0.0172753	0.00909898
comp114784	9.53403e-05	0.999905	0.0221641	0.000741424
35002	9.57511e-05	0.999904	0.0235346	0.0234455
comp20927	9.57839e-05	0.999904	0.0269352	0.0136961
comp20654	9.64075e-05	0.999904	0.0110636	0.000420029
63341	9.64228e-05	0.999904	10.9294	12.3383
comp122552	9.76503e-05	0.999902	0.0205746	0.000723196
comp85208	9.76589e-05	0.999902	0.0206589	0.00072313
152293	9.77887e-05	0.999902	2.86766	2.89233
comp97986	9.79276e-05	0.999902	0.0191056	0.00854084
comp123533	9.86234e-05	0.999901	1.31608	1.31657
comp120815	9.90962e-05	0.999901	0.0203191	0.000712227
comp110898	9.95431e-05	0.9999	0.0196562	0.000708903
comp111581	9.97575e-05	0.9999	0.0238928	0.0163098
comp116775	9.98595e-05	0.9999	0.0378923	0.0388554
comp24823	0.000100172	0.9999	0.0197242	0.0154621
comp114573	0.000100881	0.999899	0.039451	0.03781
92720	0.000101667	0.999898	1.7542	1.75685
55092	0.000101794	0.999898	0.468738	0.468166
109977	0.000102722	0.999897	0.107321	0.0958297
123247	0.000102914	0.999897	0.176565	0.153864
90545	0.000103604	0.999896	0.0109328	0.00544713
comp107154	0.000103709	0.999896	0.0272351	0.0202809
comp194122	0.000103745	0.999896	0.0371873	0.0219487
comp101939	0.000104107	0.999896	0.0194727	0.00868923
comp122566	0.000104219	0.999896	0.033108	0.0324056
comp108837	0.000104345	0.999896	0.034963	0.0295537
comp116853	0.000104747	0.999895	0.0108131	0.00522382
comp120474	0.000104858	0.999895	0.0254703	0.0130285
146352	0.000105177	0.999895	1.36302	1.36371
comp121249	0.000105792	0.999894	0.0727058	0.0690242
comp44169	0.000106635	0.999893	0.0169795	0.000659944
152127	0.000107029	0.999893	1.44665	1.53027
comp1932	0.000107322	0.999893	0.0167394	0.000655556
comp74040	0.000108408	0.999892	0.0294168	0.0144423
comp124046	0.000108434	0.999892	31.7171	83.8031
comp114501	0.000108827	0.999891	0.0420031	0.0396592
comp98921	0.000109588	0.99989	0.0200833	0.00993663
comp109405	0.00011157	0.999888	0.0423112	0.0437505
136677	0.000111799	0.999888	60.0648	214.402
comp124722	0.000111799	0.999888	0.0232773	0.0120153
comp115298	0.00011202	0.999888	0.0292742	0.030613
111026	0.000112058	0.999888	0.43628	0.436799
122368	0.000112978	0.999887	0.024997	0.0268081
126346	0.000113385	0.999887	0.0311413	0.0263071
comp114416	0.000113711	0.999886	0.0258397	0.00107694
73950	0.000114021	0.999886	2.1588	2.16568
91464	0.000114324	0.999886	0.00929293	0.0109572
comp94425	0.000115155	0.999885	0.0514417	0.0449503
136745	0.000115613	0.999884	0.0186999	0.0205717
comp110227	0.000116017	0.999884	0.0588402	0.0526645
comp120853	0.000116482	0.999884	0.0190023	0.0100677
79221	0.000116902	0.999883	0.0197666	0.0217373
97101	0.000118553	0.999881	0.0269125	0.0219995
comp110667	0.000118606	0.999881	0.0285645	0.0144883
41311	0.000118999	0.999881	0.0291326	0.0283532
152126	0.000119225	0.999881	0.786344	0.786567
155928	0.000119493	0.999881	0.017796	0.0197669
comp116996	0.000120177	0.99988	0.033434	0.0262422
comp105637	0.000120236	0.99988	0.0588796	0.0596351
comp39646	0.000122456	0.999878	0.0229156	0.0119135
64697	0.000122812	0.999877	16.6648	20.3696
comp110582	0.000124015	0.999876	0.050063	0.0524755
78270	0.000124144	0.999876	0.0162167	0.014735
39291	0.000124242	0.999876	0.347738	0.348782
comp111423	0.000124395	0.999876	0.0113584	0.00771669
155743	0.000127126	0.999873	2.25615	2.26503
102766	0.000128254	0.999872	0.0245205	0.0225072
comp119008	0.000128333	0.999872	0.0676571	0.0588243
121955	0.000128501	0.999871	2.00862	2.01355
comp116580	0.000129127	0.999871	0.0271099	0.0254009
comp116113	0.000129481	0.999871	0.0353915	0.0301267
65580	0.000129527	0.99987	0.0236852	0.0179082
comp121631	0.000130089	0.99987	0.00994256	0.0098522
103196	0.000130344	0.99987	0.0181124	0.00818335
comp157741	0.000131534	0.999868	0.0363636	0.0283321
comp106328	0.000131994	0.999868	0.035533	0.0240786
161158	0.000132113	0.999868	0.605209	0.60332
comp106834	0.00013285	0.999867	0.0414358	0.0392746
162070	0.000132906	0.999867	0.276275	0.270942
comp117513	0.000134188	0.999866	0.0179433	0.0115377
comp112711	0.000134765	0.999865	0.0259867	0.0215968
9139	0.000135331	0.999865	0.0152895	0.0168191
comp117535	0.000135683	0.999864	0.0722535	0.0773358
12145	0.000137613	0.999862	0.232398	0.22098
1292	0.00013771	0.999862	0.0125235	0.00698115
comp121908	0.000140717	0.999859	0.0189199	0.0120828
9151	0.000140728	0.999859	0.014599	0.0159743
comp106407	0.000140755	0.999859	0.059725	0.0638614
149553	0.00014077	0.999859	0.364236	0.364082
85131	0.000140835	0.999859	0.0136423	0.000494161
comp103803	0.000141665	0.999858	0.0332479	0.0301392
comp101859	0.000141906	0.999858	0.0124623	0.00532974
70505	0.000142834	0.999857	0.334679	0.330662
115110	0.000143194	0.999857	3.64837	3.72058
comp22373	0.000144109	0.999856	0.039039	0.0163432
comp128224	0.000144141	0.999856	0.0278908	0.02797
comp1204	0.000145551	0.999854	0.0247305	0.000833173
130802	0.000146321	0.999854	0.0155584	0.00819673
108400	0.000146815	0.999853	2.7964	2.8115
110818	0.000146933	0.999853	0.227217	0.225317
49715	0.000147192	0.999853	1.56551	1.56726
comp99856	0.000147368	0.999853	0.0221898	0.000822493
comp120149	0.000147408	0.999853	0.0131889	0.00743254
comp15258	0.00014766	0.999852	0.0232012	0.000820804
19502	0.00014851	0.999851	0.0225831	0.0185034
57300	0.000149787	0.99985	4.58788	4.80245
comp229240	0.000149988	0.99985	0.0230144	0.00080756
4938	0.000150095	0.99985	0.25418	0.245992
21715	0.000150138	0.99985	0.224706	0.220642
comp119159	0.000150198	0.99985	0.0273386	0.0227614
70876	0.00015106	0.999849	0.509969	0.507422
32023	0.000151285	0.999849	0.0218446	0.0238078
48599	0.000151804	0.999848	1.72138	1.7241
comp91201	0.000152194	0.999848	0.022833	0.000795393
comp109980	0.000152427	0.999848	0.0292657	0.0213018
comp224268	0.000152472	0.999848	28.164	37.4953
comp114361	0.000153639	0.999846	0.043137	0.0360155
comp98599	0.000154255	0.999846	0.0196681	0.0105764
comp185403	0.000154952	0.999845	0.0204283	0.000780678
comp113874	0.000155623	0.999844	0.0547253	0.0226944
146865	0.000155697	0.999844	0.0240718	0.0234504
comp99922	0.000155759	0.999844	0.0217029	0.019799
comp111993	0.000156266	0.999844	0.0221755	0.000773858
122962	0.000157324	0.999843	0.021852	0.0239647
comp104549	0.000157869	0.999842	0.0212307	0.000765685
comp122061	0.00015917	0.999841	57.1507	91.2104
20616	0.000159566	0.99984	4.3629	4.46643
comp25495	0.000159701	0.99984	0.0243332	0.0254431
comp111170	0.000159882	0.99984	0.0523181	0.0517662
comp123219	0.000159991	0.99984	0.0137481	0.00920631
119392	0.000161325	0.999839	0.0297906	0.0215367
comp126304	0.000161524	0.999838	0.0113165	0.000428506
141456	0.000161871	0.999838	0.395259	0.389328
48868	0.000162464	0.999838	2.17739	2.1864
125298	0.000163021	0.999837	0.0189215	0.0211104
77106	0.000163378	0.999837	0.117558	0.117738
78466	0.000163393	0.999837	0.0144816	0.012142
57086	0.000163624	0.999836	0.0105143	0.0121211
comp123947	0.000163645	0.999836	0.0274466	0.0302524
139754	0.000163671	0.999836	0.0307194	0.0289645
77588	0.000164137	0.999836	0.233615	0.227196
comp86661	0.000164198	0.999836	0.0211611	0.000735022
102888	0.000164317	0.999836	0.0176468	0.00788795
comp103932	0.000164397	0.999836	0.0206618	0.000734095
60720	0.000164579	0.999835	27.093	34.1351
127372	0.00016567	0.999834	17.6486	26.5243
comp84836	0.00016581	0.999834	0.0293207	0.0150555
comp108341	0.000165875	0.999834	0.02934	0.0149652
comp105698	0.000166181	0.999834	0.0202297	0.000725903
66248	0.000166455	0.999834	48.5746	99.7918
comp76534	0.000166862	0.999833	0.0200474	0.000722822
128938	0.000168171	0.999832	0.209254	0.208431
comp106716	0.000171121	0.999829	0.0164823	0.0165823
comp40415	0.000171145	0.999829	86.3959	2112.99
27653	0.000172713	0.999827	0.0188624	0.000697377
137526	0.000174452	0.999826	0.00851375	0.00871996
comp111306	0.000174998	0.999825	0.0164781	0.0142368
118805	0.000175106	0.999825	0.0188572	0.0209065
comp156019	0.000175953	0.999824	0.0177799	0.000684027
69139	0.000176061	0.999824	5.40679	5.70779
5468	0.00017715	0.999823	0.0328984	0.0361686
comp95567	0.000177859	0.999822	0.0257237	0.0160803
comp192042	0.000178083	0.999822	0.0307588	0.0212903
comp118547	0.00017857	0.999821	0.0278858	0.0216763
20074	0.000178778	0.999821	0.0228955	0.0256516
[truncated: 4,910 more rows]
