# Supplementary material for: Differential gene expression in Varroa jacobsoni mites following a host shift to European honey bees (Apis mellifera)
Source: BMC Genomics. 2016 Nov 16;17:926. doi: 10.1186/s12864-016-3130-3 (PMC5112721; doi:10.1186/s12864-016-3130-3)
Supplement: Additional file 4: Tables S4. — Selected target genes (37,661) used as a reference set for Fisher’s exact test. (XLSX 2572 kb) [file 12864_2016_3130_MOESM4_ESM.xlsx]

## Sheet: Additional_file4_TablesS4_refer
Table S4. Selected target genes (37,661) used as a referenced set for Fisher's excat test.
Gene id	logFC	logCPM	PValue	FDR
comp164727	-9.145	0.659994	2.88934e-17	1.08815e-12
comp116742	12.1553	2.24861	2.45744e-13	4.62748e-09
comp144900	10.613	2.57463	7.23896e-13	9.08755e-09
83343	-6.67989	-0.155783	1.39128e-11	1.30992e-07
77886	6.51013	4.20843	6.20333e-10	4.67247e-06
43453	-3.40261	4.32165	8.53364e-10	5.35642e-06
comp77735	11.4187	1.51622	1.22351e-09	6.58264e-06
82101	8.37228	6.21713	1.64767e-09	7.75662e-06
70900	-8.31157	-2.11979	6.15554e-09	2.46415e-05
comp99608	-7.86235	-1.13753	6.54297e-09	2.46415e-05
80834	7.81787	3.74242	7.99498e-09	2.73726e-05
82105	9.46987	4.17121	8.80972e-09	2.76486e-05
comp111825	9.18855	1.78658	1.12876e-08	3.19044e-05
18245	9.31884	4.60092	1.18601e-08	3.19044e-05
87563	6.77655	7.64667	2.7536e-08	6.91355e-05
126657	11.9424	2.03466	4.78415e-08	0.00011261
123096	8.43764	6.5988	8.06972e-08	0.000178773
18220	11.2909	3.1153	9.77498e-08	0.00020452
comp122810	8.23434	0.255628	1.79167e-07	0.000340552
148389	12.0785	2.16776	1.80851e-07	0.000340552
comp85457	10.2345	2.06467	1.9778e-07	0.000354695
comp191161	11.7151	1.81084	2.15308e-07	0.000368578
comp84959	-3.67493	2.56268	2.58002e-07	0.000422462
comp116699	11.7444	1.83911	2.77414e-07	0.000435321
comp98418	8.14818	1.72682	2.98501e-07	0.000449674
70401	9.96921	3.62163	3.30941e-07	0.000479368
76680	-4.01066	-0.0150488	3.83205e-07	0.000534514
103789	7.50173	1.84673	4.62414e-07	0.000610121
119384	10.5403	2.27314	4.6981e-07	0.000610121
133177	3.82464	4.45383	5.06277e-07	0.000635564
comp116994	10.3453	0.459508	5.23893e-07	0.000636462
comp16534	9.66409	-0.205066	5.9544e-07	0.000681023
66440	5.26109	5.87136	5.96739e-07	0.000681023
83345	-5.28	0.344443	6.40165e-07	0.000709095
comp123927	7.61738	2.07057	6.67279e-07	0.000718011
106703	12.1166	2.20531	7.86123e-07	0.000822393
113369	-2.96921	9.44011	8.43211e-07	0.000858275
128332	5.40665	2.04782	8.92603e-07	0.000862523
516	8.56636	5.71739	8.93189e-07	0.000862523
93767	9.97318	1.80437	9.25784e-07	0.000866238
133736	9.29366	2.78899	9.81042e-07	0.000866238
64387	11.1244	1.22239	1.01591e-06	0.000866238
comp116356	8.9917	-0.84988	1.04227e-06	0.000866238
124457	11.7041	1.79389	1.04846e-06	0.000866238
93773	9.39383	2.68144	1.05098e-06	0.000866238
comp111970	10.7437	0.845449	1.05804e-06	0.000866238
77881	8.19237	3.7022	1.18947e-06	0.00095312
82746	9.98295	4.96722	1.22565e-06	0.00096165
50025	9.33452	2.76267	1.31736e-06	0.00101251
75117	9.92594	8.39743	1.36461e-06	0.00101443
125688	9.66261	2.79957	1.37372e-06	0.00101443
55282	7.75639	3.56462	1.4072e-06	0.00101917
67834	7.73507	3.44376	1.43624e-06	0.00102057
99464	3.43579	2.10319	1.52458e-06	0.00105787
comp116696	3.97559	3.8183	1.54914e-06	0.00105787
comp90975	8.87244	1.8395	1.573e-06	0.00105787
68881	8.02196	-0.112475	1.63345e-06	0.00107925
159867	8.30932	2.99781	1.75763e-06	0.00114128
comp115718	7.11752	-0.247525	1.80193e-06	0.00115021
126468	10.3282	0.43476	1.86329e-06	0.00115896
63930	-4.17188	0.174415	1.87718e-06	0.00115896
97649	9.78562	-0.0935686	2.15287e-06	0.00130773
comp117764	6.47898	0.292326	2.23301e-06	0.00133488
142315	9.11817	1.56311	2.2977e-06	0.00133762
126973	8.12317	3.2106	2.33217e-06	0.00133762
comp123347	8.34902	2.31508	2.34415e-06	0.00133762
98246	7.72967	6.40687	2.59389e-06	0.00145804
89670	10.5792	0.682008	2.72249e-06	0.00149229
comp187508	11.3055	1.39873	2.75783e-06	0.00149229
128399	8.20158	5.56235	2.7737e-06	0.00149229
26620	7.56832	4.31744	2.83737e-06	0.00150505
comp85366	7.27567	7.37759	3.22983e-06	0.00168943
comp123359	-3.62332	2.40015	3.29349e-06	0.00169402
comp121133	6.95746	-0.297941	3.32857e-06	0.00169402
112788	7.45202	7.36468	3.41884e-06	0.00171676
145728	2.5622	4.61471	3.54945e-06	0.00173816
159930	7.80404	3.78032	3.55377e-06	0.00173816
140856	-5.61149	-0.287844	3.76049e-06	0.00181569
152833	11.3377	1.43212	3.90265e-06	0.00181751
90204	10.1262	0.240091	3.92118e-06	0.00181751
67972	10.3623	0.468506	3.94212e-06	0.00181751
160097	10.5931	0.698614	3.95731e-06	0.00181751
93768	10.8672	0.966152	4.57579e-06	0.00207625
comp119757	6.34191	-0.981294	4.95306e-06	0.00218712
comp122173	9.65697	-0.210928	4.96831e-06	0.00218712
comp164766	10.969	1.06464	4.99435e-06	0.00218712
comp115589	9.21264	-0.63528	5.1141e-06	0.00221382
116096	8.66059	5.76806	5.19454e-06	0.00222308
127529	5.62287	3.73215	5.33688e-06	0.00224677
comp111201	8.97801	-0.858946	5.38327e-06	0.00224677
55309	-2.39738	3.0593	5.42886e-06	0.00224677
26166	4.6162	2.37487	5.76398e-06	0.00234932
1007	-3.23224	2.53249	5.84354e-06	0.00234932
comp76158	-4.30315	-1.1488	5.86378e-06	0.00234932
14448	8.17586	-1.61153	5.98787e-06	0.00237378
comp206193	7.21638	2.385	6.07008e-06	0.00238131
comp116087	9.45427	-0.409216	6.5431e-06	0.00250448
160707	6.70373	5.63115	6.55791e-06	0.00250448
comp121789	8.47718	-1.3337	6.62524e-06	0.00250448
159973	-2.99506	2.33663	6.65006e-06	0.00250448
21993	8.83931	-0.992209	6.77433e-06	0.00252602
comp123103	8.59206	-1.22976	7.07251e-06	0.00258986
comp22287	7.33431	1.8878	7.08307e-06	0.00258986
124460	8.28324	1.36679	7.23393e-06	0.00261959
50272	8.62113	1.82147	7.38066e-06	0.00262313
comp99261	5.34159	2.62898	7.40699e-06	0.00262313
89228	6.04449	0.416221	7.45267e-06	0.00262313
20609	-3.89759	0.771329	7.72766e-06	0.00269473
comp122526	5.33401	9.18733	8.07515e-06	0.00279008
comp121494	7.77504	-0.432741	8.21895e-06	0.00281394
80813	7.47625	2.58719	8.57527e-06	0.00290617
118250	8.22824	8.95185	8.64265e-06	0.00290617
comp122825	5.45912	1.05269	8.87903e-06	0.0029478
comp106976	9.83537	-0.0395702	8.923e-06	0.0029478
comp82277	8.22871	0.0947832	9.01653e-06	0.0029528
comp120335	8.73292	-1.09052	9.10897e-06	0.00295735
113914	9.83669	1.93657	9.40757e-06	0.0030251
comp103297	3.42512	4.06049	9.47828e-06	0.0030251
130929	5.35425	0.329883	9.61855e-06	0.00303608
comp118014	7.80494	-0.317559	9.67391e-06	0.00303608
22663	4.87127	1.95682	9.88121e-06	0.00307551
comp116201	8.78437	-1.04465	1.03482e-05	0.0031719
comp118901	7.58022	-0.34375	1.03593e-05	0.0031719
comp116023	9.09135	-0.757025	1.0721e-05	0.00325614
99700	5.75427	1.64007	1.11284e-05	0.0033261
comp120937	8.71887	-1.09945	1.11935e-05	0.0033261
comp123630	5.92314	-0.783678	1.12956e-05	0.0033261
15588	-4.00708	3.07119	1.13045e-05	0.0033261
107562	10.7183	0.816811	1.13952e-05	0.00332678
53802	8.99175	8.73778	1.18874e-05	0.00339342
58801	-3.9968	1.98387	1.1891e-05	0.00339342
127973	8.45838	2.21437	1.18938e-05	0.00339342
comp111423	6.77534	-0.572886	1.22261e-05	0.00345586
comp119125	-5.5127	0.361356	1.22962e-05	0.00345586
97648	10.1622	1.98847	1.41088e-05	0.00392759
128605	-2.43189	4.9921	1.41832e-05	0.00392759
100620	5.61915	6.31393	1.44092e-05	0.00393791
comp87497	6.64925	0.360874	1.44296e-05	0.00393791
comp122566	5.11253	0.202401	1.48615e-05	0.00400943
comp122047	8.54357	-1.27315	1.49924e-05	0.00400943
comp108096	7.23831	1.18143	1.5011e-05	0.00400943
12935	10.9074	1.00875	1.53192e-05	0.00406293
136974	6.43401	3.00784	1.57574e-05	0.00414992
comp116341	-4.88605	-2.7189	1.62744e-05	0.00423289
comp109062	6.22668	0.682843	1.63337e-05	0.00423289
137526	6.88041	2.79797	1.64404e-05	0.00423289
142193	6.1622	1.11665	1.65504e-05	0.00423289
comp110722	6.91644	-0.447553	1.66344e-05	0.00423289
18244	7.87531	2.70738	1.72341e-05	0.0043442
3486	-4.55206	-2.31917	1.74631e-05	0.0043442
comp119468	8.03439	-1.75514	1.74779e-05	0.0043442
comp112780	9.0528	-0.788506	1.75545e-05	0.0043442
comp102564	7.54755	0.172402	1.77821e-05	0.0043442
7557	10.6386	0.737188	1.78424e-05	0.0043442
33707	-4.25027	0.682148	1.78793e-05	0.0043442
comp122209	6.79783	8.44086	1.81086e-05	0.00437171
47682	11.4084	1.50178	1.83552e-05	0.00440302
comp127870	7.66055	0.637063	1.84977e-05	0.00440396
comp83290	9.76069	-0.124002	1.86654e-05	0.00440396
78313	9.24122	-0.623263	1.87099e-05	0.00440396
comp116126	8.18465	-1.60184	1.91844e-05	0.0044876
139877	4.57726	4.77328	1.97098e-05	0.00458204
comp121296	6.22203	-0.944279	2.01058e-05	0.00464542
comp118896	8.67841	3.09701	2.03566e-05	0.00467469
comp102678	8.42592	-1.37703	2.14589e-05	0.00486455
comp101437	5.79832	0.0590167	2.15738e-05	0.00486455
20703	8.09067	3.26549	2.16239e-05	0.00486455
comp124202	6.7725	-0.23568	2.17e-05	0.00486455
comp76398	9.37601	-0.486212	2.21354e-05	0.00493279
50422	8.13148	2.00715	2.23106e-05	0.00494258
114652	-2.16763	2.96871	2.41618e-05	0.00528189
140662	7.35846	5.28365	2.41779e-05	0.00528189
comp107629	6.35938	0.11618	2.44013e-05	0.00528189
comp111568	6.83192	-0.513972	2.44062e-05	0.00528189
comp116221	6.7234	-0.738609	2.45513e-05	0.00528189
comp118868	7.95194	-0.182651	2.46837e-05	0.00528189
comp115008	8.03654	3.89401	2.62408e-05	0.00555551
103193	7.41669	3.32526	2.62574e-05	0.00555551
comp109405	4.65817	2.02766	2.69045e-05	0.00566061
101462	4.19007	4.84108	2.75087e-05	0.00575559
140145	7.93767	0.961241	2.77938e-05	0.00576648
9156	8.16917	6.98699	2.7867e-05	0.00576648
comp116601	7.49424	2.9525	2.805e-05	0.00577264
160723	4.29049	3.37667	2.82038e-05	0.00577274
106734	5.60909	6.25258	2.87008e-05	0.00584271
comp94664	6.06778	-0.339717	2.90205e-05	0.00587603
comp41026	6.2867	-1.03211	2.93398e-05	0.00590891
142730	7.32457	6.3652	2.96275e-05	0.00593512
comp121350	9.03867	-0.800495	3.03414e-05	0.00604596
comp109011	8.22134	1.51022	3.10467e-05	0.00615394
comp119661	6.34683	-0.969071	3.13875e-05	0.00618892
comp120509	8.93534	-0.898996	3.16711e-05	0.00621233
68805	-3.72992	1.36087	3.1932e-05	0.00623104
95907	8.86039	0.604222	3.29975e-05	0.00640576
114989	9.63132	-0.239227	3.32899e-05	0.00642938
27924	10.7918	0.892814	3.36201e-05	0.00646003
148391	7.64285	2.25387	3.42876e-05	0.00652201
44011	8.92321	1.97625	3.4289e-05	0.00652201
52172	7.39514	0.835889	3.44889e-05	0.00652706
138043	5.98156	5.35657	3.48319e-05	0.00655689
comp88173	7.93547	-0.280678	3.51067e-05	0.00655689
53544	11.272	1.36404	3.51688e-05	0.00655689
comp122967	4.89685	1.04354	3.57208e-05	0.00662701
comp70618	6.05957	-0.219854	3.6229e-05	0.00668401
138951	10.4306	0.534203	3.6383e-05	0.00668401
35406	6.32297	2.83982	3.92321e-05	0.00717243
41539	4.28142	1.93471	4.0215e-05	0.00730409
105588	8.11509	1.14949	4.04477e-05	0.00730409
158784	10.9097	1.00948	4.05341e-05	0.00730409
40473	5.82851	1.8083	4.12108e-05	0.00739067
29673	6.56985	1.27177	4.25603e-05	0.00759651
comp120769	7.9728	-1.79078	4.30655e-05	0.00765042
comp40504	-2.20401	5.81237	4.33901e-05	0.0076719
comp109942	8.30442	1.13163	4.47224e-05	0.00787051
24189	9.39067	-0.475854	4.53804e-05	0.00794916
44866	6.44246	0.713558	4.60634e-05	0.00799357
50023	9.11068	1.22244	4.61868e-05	0.00799357
115831	5.49888	4.37819	4.63477e-05	0.00799357
comp114638	6.33743	-0.985679	4.6619e-05	0.00799357
comp121631	6.62529	1.82027	4.68526e-05	0.00799357
comp112536	7.98543	-1.77019	4.70853e-05	0.00799357
50027	10.9662	1.06142	4.71196e-05	0.00799357
28734	3.82346	4.71961	4.79321e-05	0.00809494
comp98889	7.8397	-1.93247	4.86612e-05	0.00812605
151685	10.4656	0.571894	4.86825e-05	0.00812605
26165	5.14963	3.65732	4.87636e-05	0.00812605
comp100418	7.92835	-1.83025	4.94336e-05	0.00817248
comp121403	8.27095	1.22809	4.94763e-05	0.00817248
13098	8.67047	-1.16173	4.97447e-05	0.00818093
comp113142	8.5172	-1.29363	5.06444e-05	0.00824847
146781	3.96043	4.71628	5.07848e-05	0.00824847
153970	7.6636	1.22088	5.08124e-05	0.00824847
comp79002	5.92421	2.42701	5.11029e-05	0.00826003
comp113390	8.98567	-0.859752	5.22817e-05	0.00841445
108768	4.54613	4.76167	5.2795e-05	0.0084609
comp97351	7.34917	-0.7516	5.40679e-05	0.00862171
93769	11.1504	1.24396	5.42563e-05	0.00862171
comp109075	6.23724	-1.07211	5.49425e-05	0.00863761
102692	9.10079	-0.764473	5.4987e-05	0.00863761
62166	9.80374	2.55758	5.50444e-05	0.00863761
4110	-4.01619	2.79568	5.54904e-05	0.00864989
comp115576	6.45536	-1.65058	5.5582e-05	0.00864989
comp91349	9.50247	-0.378485	5.71258e-05	0.0088376
comp110370	8.08415	-1.69096	5.72575e-05	0.0088376
30382	6.03185	0.697578	5.82858e-05	0.00894195
comp121565	5.66149	1.9057	5.84084e-05	0.00894195
121349	8.40056	6.02908	5.86676e-05	0.00894526
142313	8.48864	-1.31974	5.92678e-05	0.00896719
78837	-4.12984	-2.77212	5.92876e-05	0.00896719
comp114025	6.44991	0.188063	6.07249e-05	0.00914784
comp4057	6.69314	-1.43907	6.1028e-05	0.00915688
comp119542	6.25072	-0.345237	6.18236e-05	0.00923944
comp144573	4.47467	7.66068	6.29295e-05	0.00936753
112398	6.71842	4.75277	6.37875e-05	0.00938471
58609	5.83815	0.552413	6.38781e-05	0.00938471
13878	5.94419	3.74659	6.39851e-05	0.00938471
comp122421	6.28285	0.0544673	6.40416e-05	0.00938471
comp122619	9.79867	-0.089552	6.50381e-05	0.0094938
89764	4.8642	2.9801	6.56e-05	0.00953885
65587	10.5662	0.665895	6.58573e-05	0.00953943
78950	8.23924	-1.55882	6.61789e-05	0.00954929
93411	7.52599	-0.594523	6.73973e-05	0.00968798
68135	4.69473	4.94403	6.7756e-05	0.0097025
comp113486	7.92013	-1.83545	6.81686e-05	0.00970352
comp107817	8.13554	-1.64244	6.82784e-05	0.00970352
comp101363	7.84582	-1.90461	6.90534e-05	0.00977677
comp121982	6.006	-0.303971	6.93824e-05	0.00978656
comp110105	7.8968	-1.864	7.05016e-05	0.00990732
comp112947	6.30171	-0.916604	7.20698e-05	0.0100178
82742	5.98563	4.15931	7.26359e-05	0.0100178
comp51794	7.45504	1.65229	7.27409e-05	0.0100178
comp112349	7.02697	4.0232	7.33334e-05	0.0100178
158643	7.67732	8.17252	7.34187e-05	0.0100178
133946	7.06552	-0.174617	7.34602e-05	0.0100178
comp115431	5.24692	-0.632048	7.35385e-05	0.0100178
90545	7.04915	-1.04954	7.37462e-05	0.0100178
53711	5.5791	4.91354	7.37805e-05	0.0100178
89738	3.59187	6.87257	7.40144e-05	0.0100178
93318	4.53335	4.89063	7.42141e-05	0.0100178
58069	5.98796	-1.34046	7.5474e-05	0.0101515
comp99922	5.81765	-0.18355	7.76617e-05	0.0104086
comp124265	5.34997	1.79616	7.82712e-05	0.0104531
8444	5.85859	-0.193449	7.97523e-05	0.0106133
57036	3.18691	4.31789	8.05301e-05	0.010679
comp101547	8.30573	-1.48016	8.16704e-05	0.0107922
46162	6.40089	7.56049	8.22096e-05	0.0107965
comp111515	8.02531	-1.76313	8.22762e-05	0.0107965
29293	7.97313	0.719382	8.30453e-05	0.0108489
25154	4.37081	2.39881	8.32513e-05	0.0108489
29968	2.38596	2.58662	8.6114e-05	0.011136
118152	10.4525	0.559127	8.65283e-05	0.011136
comp89140	8.76897	-1.0535	8.67175e-05	0.011136
comp116325	8.51762	-1.2961	8.67655e-05	0.011136
comp115374	7.95096	-1.83603	8.69328e-05	0.011136
comp121513	5.33132	0.509654	8.78431e-05	0.0112
comp114767	8.57758	-1.24105	8.80274e-05	0.0112
comp122353	5.81584	-0.536078	8.94866e-05	0.0113473
113912	6.48957	0.94824	9.04864e-05	0.0114356
107415	7.45044	2.3106	9.13233e-05	0.0114984
comp97090	6.31355	-1.13723	9.22164e-05	0.0114984
comp112258	5.07522	2.11459	9.27143e-05	0.0114984
comp116146	8.66893	-1.15402	9.27761e-05	0.0114984
153463	6.62607	-0.860122	9.28001e-05	0.0114984
36982	11.0637	1.16018	9.28154e-05	0.0114984
comp96641	7.86856	-1.89155	9.32148e-05	0.01151
comp119171	5.71022	-0.111024	9.38532e-05	0.011551
45609	9.01816	1.95113	9.43227e-05	0.0115626
108037	9.33018	4.18708	9.45611e-05	0.0115626
comp121884	3.61871	2.15663	9.58773e-05	0.0116741
comp10169	6.9879	0.646741	9.60936e-05	0.0116741
9162	6.16617	7.44358	9.72791e-05	0.0117433
comp110134	8.127	-1.65247	9.72867e-05	0.0117433
comp109411	5.30768	-0.969823	9.96407e-05	0.011989
comp21945	6.86337	8.45794	0.000101838	0.0121987
85608	8.32025	0.827045	0.000102305	0.0121987
comp122106	4.89124	-0.064716	0.000102355	0.0121987
127965	3.79983	3.87884	0.000103149	0.0122546
141270	6.47832	1.07049	0.000104005	0.0122822
86507	6.75072	4.40337	0.000104284	0.0122822
108043	8.60897	1.67639	0.000104363	0.0122822
comp122252	3.47762	2.2228	0.000104686	0.0122822
comp121879	5.00839	-0.148606	0.000106385	0.0124427
comp114637	4.46909	0.151157	0.000107063	0.0124832
1299	8.32082	0.834485	0.000107636	0.0125114
157002	8.1581	-1.62871	0.00010811	0.0125232
124373	9.11422	7.89337	0.000108403	0.0125232
comp117916	5.60796	-1.71841	0.000109006	0.0125544
comp90665	8.08477	-1.69164	0.000109794	0.0125674
139801	5.2593	6.14748	0.000110437	0.0125674
125254	-4.15556	0.595285	0.000110454	0.0125674
comp32398	9.80474	-0.0763506	0.000110891	0.0125791
40485	6.40803	-1.06163	0.000111784	0.0126184
136945	6.80164	8.70627	0.000112115	0.0126184
comp102824	9.37189	-0.493724	0.000112242	0.0126184
comp205994	9.06412	-0.791218	0.000112895	0.0126307
comp116466	4.19069	1.79212	0.000113022	0.0126307
128400	10.4587	0.560288	0.000114328	0.0127387
81834	7.20318	1.49977	0.000114837	0.0127577
comp116638	8.22196	-1.56692	0.000116354	0.0128882
comp107061	5.48078	-1.68648	0.000118257	0.0130606
comp185605	5.72244	1.67222	0.000119472	0.0131497
117091	8.52952	-1.29236	0.000119762	0.0131497
comp82281	7.67709	-2.0569	0.000120862	0.013232
comp124191	4.21649	0.664648	0.000123897	0.0135249
56815	5.13831	2.46012	0.000125018	0.0135996
109156	4.26699	1.61407	0.000125469	0.0135996
comp106713	5.47404	-1.41502	0.000125664	0.0135996
140690	5.3156	6.34809	0.000131224	0.0141605
116321	7.08681	-0.438857	0.000132523	0.0141692
93328	4.65645	3.08998	0.000133068	0.0141692
15493	3.87338	3.51301	0.000133359	0.0141692
58783	6.53211	-0.448268	0.000133365	0.0141692
127743	5.82304	-0.803833	0.000133495	0.0141692
comp57877	9.08672	0.925612	0.000133928	0.0141692
26201	7.94419	-1.80671	0.000134076	0.0141692
88889	10.5554	0.655727	0.000134314	0.0141692
comp147805	8.43367	-1.37267	0.000138202	0.0144502
157721	6.6258	-0.301413	0.000138457	0.0144502
comp112364	8.00804	-1.74852	0.000138471	0.0144502
141375	-3.4432	0.771274	0.000138513	0.0144502
81830	7.81424	0.973292	0.000139586	0.0145212
comp100651	6.42311	-0.499525	0.000139965	0.0145212
117649	7.59776	7.01165	0.000140741	0.0145617
comp114135	8.57982	2.10296	0.000142959	0.0147506
94420	5.16338	5.70068	0.000143913	0.0148085
comp102879	4.63459	1.33528	0.0001452	0.0148523
comp119559	8.97564	-0.861065	0.000145885	0.0148523
155928	5.74937	5.28004	0.00014589	0.0148523
comp111380	-4.73925	-1.15071	0.000145916	0.0148523
comp114470	5.02091	-0.634862	0.000147971	0.0150208
comp94890	6.79676	-1.27236	0.000148786	0.015063
142316	7.6665	-0.221467	0.000151056	0.0152149
84233	6.89626	0.298581	0.000151095	0.0152149
comp105676	7.46458	-0.743545	0.000154086	0.0154273
88210	9.87591	-0.0127269	0.000154429	0.0154273
123269	-2.9797	2.79487	0.000154433	0.0154273
comp123106	5.43103	-0.274153	0.000154895	0.0154325
9139	5.96306	1.96655	0.000156051	0.0154504
153063	-3.82985	-0.555246	0.000156194	0.0154504
comp184837	-7.13436	3.11348	0.000156602	0.0154504
comp113563	7.2343	-0.951478	0.000156715	0.0154504
comp98695	6.57453	-1.5528	0.000159669	0.0157005
135692	7.18526	0.231769	0.000160343	0.0157257
comp122073	4.87657	0.274169	0.000161324	0.0157701
107357	7.81866	-0.0550357	0.000161633	0.0157701
60320	7.21092	-0.895334	0.000163701	0.0159306
comp123507	3.39943	3.41411	0.000164619	0.0159488
comp22049	5.61064	-0.313815	0.000165097	0.0159488
comp87521	6.63119	-1.43476	0.000165159	0.0159488
comp116540	7.26429	-2.41599	0.000165876	0.0159771
159707	7.14492	-1.04286	0.000166919	0.0160199
comp55576	5.50467	-0.803805	0.00016717	0.0160199
comp117240	9.21204	-0.639246	0.000168243	0.0160818
comp122391	6.02131	-1.10925	0.000169422	0.0161534
49966	6.96386	-1.2053	0.000170428	0.0162083
comp42833	7.65811	-2.07904	0.000172566	0.0163703
comp120648	7.52215	-0.348569	0.000173063	0.0163762
comp103295	7.51319	-0.599155	0.000173688	0.0163941
comp122494	5.85826	-0.573283	0.000175147	0.0164206
comp94440	5.68256	-1.17651	0.000175227	0.0164206
20719	6.56717	5.83217	0.000175276	0.0164206
136930	7.84511	3.49506	0.00017581	0.0164297
136951	9.07363	5.71102	0.000177695	0.0165648
81608	5.88471	0.0630541	0.000180118	0.0167233
comp101504	7.69141	-2.04198	0.000180283	0.0167233
100311	3.70113	8.36526	0.000183897	0.0169629
120647	4.40835	0.633669	0.000184204	0.0169629
comp205193	7.9763	-1.77536	0.000184217	0.0169629
comp116783	4.24354	0.0045689	0.0001878	0.0172503
100316	6.98766	8.76416	0.000188255	0.0172503
comp104212	6.99692	-2.64871	0.000189381	0.0173113
44540	-2.18917	3.57336	0.000191877	0.0174719
140449	-3.22475	0.576721	0.000192066	0.0174719
123944	8.64688	0.38277	0.000194185	0.0175799
comp77967	7.85847	-1.89335	0.000194186	0.0175799
114175	5.54427	7.46475	0.000195446	0.0176516
44375	9.56743	1.72675	0.000196888	0.0177393
comp123329	3.79061	3.20379	0.000198125	0.0178081
comp124304	6.71474	-0.219449	0.000200812	0.0180066
33852	4.67026	7.88551	0.000204507	0.0182944
comp111789	6.16798	-1.27473	0.00020614	0.0183968
comp121156	5.81281	-0.18545	0.000206734	0.0184061
comp109503	7.71179	-2.0309	0.000208067	0.0184715
140562	2.84289	3.70198	0.000208448	0.0184715
comp124428	-4.87523	0.251848	0.000209758	0.0185439
146169	7.31449	1.81504	0.000211334	0.0185907
comp84279	5.75036	4.96951	0.000211654	0.0185907
30769	5.99905	0.701431	0.000211769	0.0185907
comp114837	4.88185	-1.46582	0.000212694	0.0186158
44018	8.47879	-1.32833	0.000213042	0.0186158
160854	3.09018	3.77058	0.000214379	0.0186892
136979	7.91295	2.01095	0.000214989	0.0186991
comp119257	5.09985	0.753638	0.00021616	0.0187093
114176	9.10499	-0.771672	0.000216986	0.0187093
comp123837	4.69823	-0.0445642	0.000217212	0.0187093
50934	4.12215	-2.29689	0.000217487	0.0187093
72136	-2.26062	2.78704	0.000217708	0.0187093
comp81357	6.28067	-1.83556	0.000218087	0.0187093
85065	-3.94774	-0.298744	0.000220155	0.0188437
comp115118	4.72723	2.13693	0.000222127	0.0189375
comp103563	5.82466	-0.847149	0.000222256	0.0189375
37030	7.38352	-2.33026	0.000224354	0.0190481
comp39556	-2.70022	0.0300899	0.000224566	0.0190481
comp8036	7.77231	-1.95892	0.000225121	0.0190523
comp113712	8.0363	-1.73128	0.000226107	0.0190875
105268	-3.06697	0.559127	0.000226551	0.0190875
8497	8.17252	3.95409	0.000228136	0.0191782
85513	5.17044	-2.71232	0.000229284	0.0192318
comp117399	7.41723	-2.28767	0.000230099	0.0192479
69618	6.27472	-0.643842	0.000230498	0.0192479
61709	-2.82304	1.18633	0.000232101	0.0192971
130446	8.14718	-1.65388	0.000232113	0.0192971
comp121908	6.01618	-1.34993	0.000234059	0.0194161
comp109929	4.9037	-1.24765	0.000236861	0.0195487
comp118795	6.33947	-1.50465	0.000237008	0.0195487
comp122769	4.86393	-1.00393	0.000238287	0.0195487
comp122736	4.66806	1.04889	0.00023889	0.0195487
99164	5.2835	-1.07058	0.000240297	0.0195487
comp70565	7.28288	-2.4058	0.000240565	0.0195487
comp123367	3.88545	1.30794	0.000240969	0.0195487
comp94991	5.90705	-1.52958	0.000241232	0.0195487
47368	-4.33753	-0.969159	0.000241484	0.0195487
20813	8.14478	0.902803	0.000241627	0.0195487
comp80979	7.73254	-2.00422	0.000241765	0.0195487
comp117430	8.0886	-1.68487	0.000242269	0.0195487
116127	9.29248	-0.573748	0.000242405	0.0195487
26160	3.61375	1.21586	0.000243012	0.0195554
comp118200	4.29132	1.24281	0.000243528	0.0195554
comp110072	5.24419	1.05581	0.00024477	0.0195617
comp10647	3.94292	5.05323	0.000244908	0.0195617
99666	-2.39791	0.468719	0.000245164	0.0195617
comp103712	8.34254	-1.4548	0.000247316	0.0196917
123498	9.05666	-0.792401	0.000248582	0.0197507
comp87031	7.53582	-2.18317	0.00025122	0.0197839
comp101209	5.55631	-1.35283	0.000251715	0.0197839
31260	3.12161	5.4208	0.000251793	0.0197839
41212	5.36098	1.96752	0.000251802	0.0197839
comp101893	7.95205	-1.80892	0.000251879	0.0197839
62123	8.07753	-1.69297	0.000252319	0.0197839
comp119470	6.09921	-1.33698	0.000252677	0.0197839
comp85774	4.93347	-1.08739	0.00025378	0.019829
comp121360	4.55651	0.476973	0.00025542	0.0199075
153957	7.74821	0.967879	0.000255842	0.0199075
comp64812	6.93332	-2.69028	0.000263913	0.0204933
82730	2.79193	6.44262	0.000266336	0.0206015
91530	3.73574	4.65705	0.000266401	0.0206015
comp111493	6.78665	-1.2777	0.000267378	0.0206347
comp111581	6.30426	-1.55055	0.000268006	0.0206354
13472	7.85841	0.936692	0.000268483	0.0206354
15774	5.72566	5.86259	0.000269291	0.0206553
96784	7.50878	0.791554	0.000272753	0.020796
30570	5.80776	-0.409007	0.000272941	0.020796
comp116775	4.75501	0.167594	0.000273624	0.020796
53822	5.49054	7.68367	0.000273987	0.020796
45777	5.70474	-0.959211	0.000274051	0.020796
comp101871	5.3485	-1.95069	0.000274438	0.020796
comp107384	7.7427	-1.99718	0.000276559	0.0209147
comp106156	7.62322	-2.08731	0.000277209	0.0209218
8535	5.86971	-1.25649	0.00027864	0.020932
comp102910	8.12109	-1.6591	0.000278677	0.020932
25155	6.26505	0.160944	0.000279012	0.020932
46026	5.82476	5.65709	0.000280462	0.0209838
comp121927	5.13814	0.367121	0.000280816	0.0209838
comp101859	6.78974	-1.36366	0.000282087	0.021037
comp22787	7.72091	-2.01194	0.00028326	0.021057
comp237923	5.32729	-1.96635	0.000283764	0.021057
comp118602	4.33695	0.105085	0.000284033	0.021057
102702	4.4868	7.99014	0.000286389	0.0211899
comp121223	5.67029	-1.6063	0.000289133	0.021351
78666	7.29693	-0.159195	0.000292312	0.0215436
comp92378	4.81539	-1.65657	0.000295012	0.021679
151043	7.53318	5.1673	0.0002953	0.021679
comp106498	6.49132	-1.63393	0.000301165	0.0220665
comp107337	7.67429	-2.05882	0.00030317	0.0221163
63114	-3.6481	-2.80277	0.000303583	0.0221163
99679	7.70171	0.46321	0.000303607	0.0221163
comp50923	4.5265	0.357261	0.00030737	0.0223472
comp123221	4.44647	-0.664867	0.000308308	0.0223602
comp105826	6.06985	-0.720013	0.000308832	0.0223602
97176	4.52975	-1.49821	0.000311033	0.0223602
160335	4.11761	6.11417	0.000311642	0.0223602
79221	5.62848	1.43363	0.000311755	0.0223602
comp105467	7.52329	-2.19078	0.00031182	0.0223602
comp119693	5.06849	-0.607079	0.000312037	0.0223602
52423	8.59287	1.69505	0.000312299	0.0223602
comp120387	5.23475	-1.50121	0.000312938	0.0223635
129126	-2.38033	2.12936	0.000320593	0.0228671
comp100568	6.92303	-0.516469	0.000322391	0.0229459
106739	4.26077	0.91048	0.000322916	0.0229459
102096	4.68897	4.18089	0.000323822	0.0229669
comp110844	6.51356	3.52441	0.000324472	0.0229698
comp113318	7.71579	-2.02631	0.000325568	0.0230041
155384	6.62895	-1.21861	0.000327381	0.0230739
comp115518	6.24592	-1.21629	0.000327781	0.0230739
5470	4.68368	1.98067	0.000328483	0.0230802
comp115549	6.47953	-1.36246	0.000329396	0.0231013
5305	2.89384	4.6501	0.000331754	0.0232146
comp121724	3.27221	2.38932	0.000333865	0.0232146
72729	8.01884	7.83418	0.000334254	0.0232146
comp107154	5.31667	-1.58853	0.000334668	0.0232146
comp122181	5.04269	0.165826	0.000334682	0.0232146
83585	3.8161	5.11028	0.000334819	0.0232146
comp116056	9.77771	-0.0913307	0.000335327	0.0232146
115273	7.16242	5.10402	0.000337977	0.023293
comp109735	7.50557	-2.20791	0.000339986	0.023293
comp122977	4.24495	1.27537	0.00034038	0.023293
97428	-2.50895	1.02828	0.000340387	0.023293
21994	8.01265	-1.75442	0.000340822	0.023293
136743	5.01075	3.924	0.000340908	0.023293
comp123540	6.19684	-0.359279	0.000341026	0.023293
158211	5.96779	-0.209091	0.000341999	0.023293
17686	5.09859	-1.12983	0.000342026	0.023293
comp6084	6.56476	-1.56931	0.000343378	0.0233429
28735	4.60814	5.00488	0.00034498	0.0234058
comp204590	5.41463	7.81876	0.000345719	0.0234058
comp91012	5.27357	-1.2162	0.000346168	0.0234058
93415	9.03533	-0.81919	0.000347374	0.0234131
82445	8.90051	4.24234	0.000347694	0.0234131
89911	2.25533	2.86175	0.000348141	0.0234131
112254	-2.22384	3.52892	0.000349969	0.0234941
comp99260	6.93092	-2.69476	0.000350969	0.0235193
comp87864	8.02294	-1.74512	0.000352912	0.0235982
146114	-2.61122	1.90421	0.000353399	0.0235982
3917	2.8331	4.34848	0.000354856	0.0236535
comp97215	6.60447	-1.53154	0.000355977	0.0236863
32023	5.48808	1.89562	0.000357321	0.0237163
122962	5.49197	3.02264	0.000357687	0.0237163
comp117541	6.28173	-1.74408	0.000358317	0.0237163
160055	4.02582	6.49182	0.000359458	0.0237501
77321	5.10605	2.07731	0.00036193	0.0238536
10067	-2.79488	1.6611	0.000362756	0.0238536
159534	7.94752	1.15489	0.000362925	0.0238536
comp13395	4.28285	-1.24104	0.000364903	0.0239023
comp122013	4.28614	2.41049	0.000364934	0.0239023
comp105388	6.05484	-2.01699	0.000371191	0.024241
comp70376	5.8559	-1.49997	0.000371724	0.024241
125788	-3.15024	1.4207	0.000372634	0.024241
comp107785	8.04084	-1.72413	0.000372681	0.024241
4417	4.07514	8.14202	0.000375158	0.0242911
comp17175	7.6894	-2.06743	0.000375443	0.0242911
comp100402	4.73291	-0.846089	0.000376123	0.0242911
148990	3.59481	-0.976649	0.000376602	0.0242911
comp93951	7.75771	-1.98236	0.000376676	0.0242911
136745	5.67383	3.13506	0.000381642	0.0245585
comp114399	5.89547	-1.39022	0.000382359	0.0245585
comp98416	5.93145	-1.49757	0.000383275	0.0245585
comp98494	7.62248	-2.12277	0.000383667	0.0245585
comp121797	5.42787	-1.50788	0.000384083	0.0245585
57131	6.22868	-1.884	0.000389534	0.0248648
comp121236	5.14416	3.15956	0.000391024	0.0248809
comp106407	4.08442	1.66412	0.000391108	0.0248809
1394	4.79712	-0.186396	0.000392519	0.0249286
155923	4.99252	5.34234	0.000393993	0.0249548
comp113379	8.58545	1.74695	0.000395422	0.0249548
78009	4.35734	0.395867	0.000395457	0.0249548
comp107088	5.67375	-1.59823	0.000395922	0.0249548
50389	4.8447	-2.40979	0.000396443	0.0249548
87046	7.00572	0.510798	0.000397228	0.0249548
comp119038	4.5562	1.64949	0.00039757	0.0249548
comp123128	6.1447	0.340309	0.000400083	0.0250708
29304	6.17496	-0.63557	0.000403336	0.0252326
comp121467	5.83148	-1.11016	0.000405352	0.0252693
108050	7.62085	5.9896	0.000405928	0.0252693
comp95901	5.18066	-1.88587	0.000405935	0.0252693
comp106834	4.76867	-0.483123	0.000407185	0.0253053
comp114292	5.30407	-1.38681	0.000407862	0.0253056
114942	6.67856	6.57192	0.000409013	0.025329
comp121782	4.50726	-0.598221	0.000409584	0.025329
comp122113	7.53664	-0.680945	0.000411205	0.0253449
comp107626	7.56836	-2.1314	0.000411339	0.0253449
comp73025	7.07053	-2.57726	0.000411861	0.0253449
36384	9.16274	-0.69738	0.000414886	0.0254895
75095	5.85625	-2.21898	0.000416732	0.0255343
comp114494	6.74255	-1.33928	0.000416972	0.0255343
comp98944	6.90458	-2.71563	0.000418381	0.025579
comp185810	5.93148	-0.850446	0.000421187	0.0256421
54667	3.19952	0.956263	0.000421352	0.0256421
103030	4.28538	4.2199	0.000421456	0.0256421
comp117877	4.12119	0.875723	0.000422218	0.025647
comp122097	8.12821	-1.6529	0.000423389	0.0256767
comp82971	6.09344	-1.27981	0.000429482	0.0260044
comp122795	3.67324	1.27858	0.000433518	0.0262066
20477	8.78546	-1.0514	0.000434637	0.0262322
comp108555	5.29276	-1.84747	0.000438023	0.0263591
125298	5.6957	6.97404	0.000439718	0.0263591
5468	4.89721	1.63262	0.000440169	0.0263591
comp54287	6.28912	-0.689129	0.000440768	0.0263591
comp117866	7.74643	-0.381641	0.00044091	0.0263591
142954	9.10605	-0.759629	0.00044094	0.0263591
comp119975	5.3503	-0.8667	0.000444971	0.0265579
comp93012	5.07194	-2.04196	0.000446151	0.0265862
46016	8.72219	4.48789	0.000446864	0.0265866
135696	5.85215	2.45452	0.000450231	0.0266927
comp101064	7.70073	-2.03714	0.000450638	0.0266927
112257	4.00017	2.25576	0.000450773	0.0266927
comp107940	9.61757	-0.265904	0.000452408	0.0267474
comp114145	5.25106	-1.82442	0.000454791	0.0268462
comp123958	7.2711	-2.40622	0.00046196	0.0271611
comp118087	7.99375	-1.77265	0.000462116	0.0271611
comp115879	7.18788	-2.50214	0.000462301	0.0271611
comp11358	4.22206	-1.07735	0.000463286	0.0271611
122022	5.59703	9.11597	0.000464225	0.0271611
67844	5.9963	8.33761	0.000465261	0.0271611
79997	-2.43009	0.895874	0.000465646	0.0271611
comp87906	7.37022	8.06139	0.000465896	0.0271611
56502	8.38584	0.544448	0.000467538	0.0271613
comp103789	5.29005	0.136571	0.000467636	0.0271613
comp112773	5.82642	-1.5775	0.000468062	0.0271613
comp116937	5.28475	-0.573498	0.000472135	0.0272706
comp111372	6.43337	-1.59576	0.000472267	0.0272706
52644	6.99498	0.0923656	0.000472392	0.0272706
44428	6.60829	1.25394	0.000472879	0.0272706
57995	4.71031	2.43044	0.000474629	0.0272706
comp117355	7.60595	-2.11657	0.000476094	0.0272706
comp111709	8.45595	-1.34055	0.00047644	0.0272706
62826	4.54664	0.192774	0.00047651	0.0272706
comp116185	5.93801	0.273532	0.00047764	0.0272706
comp114573	4.66733	-0.683524	0.000477729	0.0272706
73177	8.12728	1.23245	0.000478231	0.0272706
118413	5.22507	3.24973	0.000478939	0.0272706
comp107934	5.37389	-1.27507	0.000479358	0.0272706
comp114178	7.76353	-1.97975	0.000481246	0.0273036
24386	5.96433	0.594975	0.000481388	0.0273036
32670	5.41754	-0.854818	0.0004832	0.0273481
comp115361	5.40484	-0.781538	0.000483626	0.0273481
comp110626	4.26137	0.880064	0.000485256	0.0273992
35844	6.70533	-1.47277	0.00048658	0.0274328
comp108814	5.81633	-1.47099	0.000488035	0.0274427
74863	3.04673	3.99903	0.000488214	0.0274427
117269	7.47218	-2.22893	0.000491135	0.0275359
comp120489	5.72618	0.410103	0.000491333	0.0275359
comp113061	6.35238	-1.47789	0.000492114	0.0275386
129756	6.26173	-1.88022	0.000494938	0.0276409
71955	3.19713	2.4745	0.000495408	0.0276409
comp98323	7.03445	-2.60179	0.000498166	0.0277468
comp116411	5.00162	-1.10915	0.000499483	0.0277468
33853	4.11141	1.77535	0.000499517	0.0277468
84047	-3.89776	0.876374	0.000503847	0.0279461
35323	8.16956	-1.62605	0.000507178	0.0280326
comp123947	5.13563	0.481302	0.000507406	0.0280326
comp116949	-2.25649	0.985186	0.00050764	0.0280326
comp115412	5.15062	-1.58289	0.000510959	0.0281746
comp111872	4.16146	0.221634	0.000512856	0.0282378
136628	5.70265	-0.331672	0.000517892	0.0284735
102107	8.56037	4.96959	0.000519115	0.0284991
comp106792	4.35616	-0.234821	0.000522885	0.0286382
149569	4.22593	3.62419	0.00052317	0.0286382
comp4124	7.49894	-2.22165	0.000524412	0.0286646
146865	5.30912	-0.268397	0.00054173	0.0295108
comp112137	4.03644	-0.166052	0.000542135	0.0295108
comp99295	5.04077	0.00195437	0.000542245	0.0295108
3916	2.75254	4.87538	0.000543488	0.0295358
comp114462	7.16594	-2.51982	0.000544317	0.0295382
72416	-2.97146	1.53399	0.00054526	0.0295468
138833	3.11182	1.19996	0.000549611	0.0297149
comp115569	8.28477	-1.51281	0.000549941	0.0297149
comp123060	4.28585	-0.970425	0.000551561	0.0297598
133134	-2.39679	0.70899	0.00055413	0.0298556
comp114405	7.25848	-2.40047	0.000555318	0.0298769
161843	2.81651	2.84785	0.000557011	0.0299252
comp119325	7.30268	-2.39879	0.000558083	0.0299333
comp93778	4.93704	-1.08564	0.000558771	0.0299333
101461	3.78825	1.59407	0.000559545	0.0299333
comp115770	4.94015	0.210512	0.000560926	0.0299646
106724	7.88796	0.0538857	0.000562286	0.0299724
115787	4.60065	4.88023	0.000563174	0.0299724
comp99939	7.58444	-2.12656	0.000563782	0.0299724
comp98921	6.20499	-1.79788	0.000564519	0.0299724
comp121996	4.06001	0.441712	0.000565447	0.0299724
157779	4.05714	-0.356112	0.000566423	0.0299724
comp111386	4.65437	-0.488364	0.000566643	0.0299724
98447	3.88877	3.87418	0.000570475	0.0300677
comp87872	5.6044	-0.720251	0.000571387	0.0300677
comp77021	6.58454	-2.98538	0.000572072	0.0300677
comp102715	5.19944	-0.847714	0.000572177	0.0300677
5452	7.56044	1.04006	0.000572437	0.0300677
comp111139	7.69548	-2.0428	0.000578489	0.0303433
106393	7.91443	1.53442	0.000580117	0.0303863
133186	4.75609	0.476238	0.000581755	0.0304119
110535	2.18001	2.55806	0.000582221	0.0304119
comp105897	5.60017	-2.18521	0.000583041	0.0304126
comp118297	7.60235	1.95202	0.000587052	0.0305741
27237	7.93074	1.30417	0.000587761	0.0305741
comp110101	7.80581	-1.9458	0.000592187	0.0307618
comp98417	7.58034	-0.54135	0.000596254	0.0309305
comp114540	5.16766	-0.860126	0.000597385	0.0309465
comp113482	4.80589	-0.937423	0.000599805	0.0310292
comp1462	7.20508	-0.889588	0.000603038	0.0311536
36975	6.34047	1.69138	0.000605417	0.0312337
comp56872	7.29767	-2.3655	0.000608036	0.0313259
18686	7.379	-2.33068	0.000610602	0.0313371
comp121438	6.15671	2.26136	0.000611542	0.0313371
comp119159	5.45255	-0.993038	0.000612016	0.0313371
comp119113	4.0825	-0.147643	0.000612307	0.0313371
14962	3.23275	8.62314	0.000612413	0.0313371
comp77460	5.4077	-1.89893	0.000616035	0.0314474
48921	-2.92436	0.671488	0.000616239	0.0314474
80713	3.51692	-1.35005	0.000618052	0.0314972
75092	4.35448	4.45003	0.000622415	0.0316081
112237	4.24856	0.241835	0.000623304	0.0316081
150118	5.8334	-2.14431	0.000623938	0.0316081
50031	6.39093	-0.0366341	0.000624003	0.0316081
comp76194	5.17707	-2.15495	0.000624425	0.0316081
comp77491	4.45685	-0.0611569	0.000625509	0.0316205
comp100528	7.23268	-2.43514	0.000627861	0.0316969
108034	5.02617	6.16128	0.000629879	0.0317562
comp227968	6.6622	-2.90959	0.000631289	0.0317847
comp98970	8.26504	-1.53214	0.000634135	0.0318854
comp24823	5.80299	-1.09644	0.000635857	0.0319293
comp110543	4.98095	-1.87103	0.00063957	0.0320515
comp225202	6.46059	1.25168	0.000640815	0.0320515
comp95488	5.88087	-0.784847	0.000640843	0.0320515
57676	-3.30489	-2.37943	0.0006425	0.0320606
53547	4.32666	5.11156	0.000643744	0.0320606
comp10224	7.49712	-2.18857	0.000643933	0.0320606
25034	-3.79798	-0.263528	0.000644429	0.0320606
comp25495	5.37496	0.68856	0.000647804	0.0321859
comp122585	5.05051	-0.610434	0.00065113	0.032258
comp79663	2.72721	4.98595	0.000651605	0.032258
comp105637	4.18156	0.793648	0.000651825	0.032258
comp123551	5.96044	-2.02696	0.000654067	0.0323265
comp95847	7.2147	-2.45622	0.00065535	0.0323475
41392	7.4239	-0.419673	0.000658614	0.0324516
135176	6.78021	0.952081	0.000659183	0.0324516
comp110750	4.00753	0.862159	0.000663845	0.0326052
comp115538	4.62065	-1.49537	0.000664033	0.0326052
106265	6.35908	1.60504	0.000674074	0.0330273
comp119000	4.05797	0.938869	0.000674384	0.0330273
131188	3.40335	6.20813	0.00068402	0.0334262
comp58663	6.26619	0.919564	0.00068455	0.0334262
114574	3.81101	0.313025	0.000685907	0.0334262
comp78616	6.74848	-2.82119	0.000686426	0.0334262
145922	6.24084	3.9409	0.000686967	0.0334262
comp114356	4.22522	-1.46565	0.000689642	0.033502
comp80943	4.74168	-1.6125	0.000690346	0.033502
comp30708	6.5509	-1.58664	0.000691195	0.033502
comp124120	4.62946	0.149117	0.000692751	0.0335343
27473	-4.10497	-2.34495	0.000700746	0.0338129
comp106742	6.94011	-2.71314	0.000701539	0.0338129
comp121505	3.23957	3.92412	0.00070207	0.0338129
comp99518	7.04398	-2.63167	0.000702098	0.0338129
comp196408	7.00496	-2.61205	0.000706026	0.0339587
comp101539	4.8763	-2.30021	0.000707229	0.0339732
137553	3.12234	3.92249	0.000712307	0.0341735
comp97677	6.47237	-1.64851	0.0007153	0.0342529
comp112493	7.85132	-1.89978	0.000715781	0.0342529
112094	4.16403	5.23674	0.000717152	0.0342749
2098	4.52267	-0.236362	0.000718595	0.0343001
comp114541	7.09454	2.81618	0.000720949	0.0343001
23322	3.61389	-0.415048	0.000721815	0.0343001
26158	3.86869	-0.74364	0.000723094	0.0343001
136010	6.0731	3.14937	0.000723128	0.0343001
comp115546	7.73549	-2.00061	0.000724449	0.0343001
108044	8.35765	4.53651	0.000725291	0.0343001
comp121819	4.53065	-0.0215478	0.000725536	0.0343001
103195	8.05027	0.212841	0.000725874	0.0343001
80992	4.21729	0.688387	0.000730685	0.0344536
comp120502	4.2701	-0.723114	0.000730953	0.0344536
139819	3.71012	4.82457	0.0007334	0.0345004
88215	5.56583	-0.498978	0.000733779	0.0345004
160717	5.67583	1.31741	0.000738881	0.0346747
comp123700	3.48736	-0.0723559	0.000739326	0.0346747
18465	5.03645	5.51457	0.000742259	0.0347689
comp105717	5.19912	-2.08478	0.000745526	0.0348388
140687	4.7298	6.17102	0.000746075	0.0348388
comp122241	3.78064	0.435262	0.000746526	0.0348388
comp120101	5.63615	-0.786913	0.000747497	0.0348409
comp99524	7.50176	-2.23269	0.000748929	0.0348643
comp122422	4.61966	-1.76532	0.00074985	0.0348643
115838	6.73699	1.27291	0.000753945	0.0350115
4781	3.83918	2.88126	0.000756307	0.035044
comp117955	4.61678	-1.31688	0.000756506	0.035044
comp115843	5.01364	-1.22835	0.000759159	0.0351237
26395	3.98407	-2.37937	0.000763717	0.0352398
103082	7.09107	-0.0110276	0.000763877	0.0352398
89728	6.06813	1.08248	0.000764476	0.0352398
152357	6.76883	-2.85992	0.00077277	0.0355669
comp110909	2.7284	5.06967	0.00077346	0.0355669
comp7189	7.05112	-2.60338	0.000775149	0.0356011
40961	5.22961	-1.31532	0.00077699	0.0356198
comp110938	6.91508	-1.16689	0.000778133	0.0356198
comp94425	4.69299	-1.48822	0.000779109	0.0356198
104743	8.87974	-0.975001	0.000779771	0.0356198
114739	3.25549	0.879077	0.000780286	0.0356198
30918	-3.83925	-0.224238	0.00078419	0.0357547
106737	5.30379	-1.79141	0.000785607	0.035776
comp31215	5.1001	-2.16658	0.000786723	0.0357835
comp117948	5.79755	-0.357806	0.000789562	0.0358479
comp5259	5.33255	0.400965	0.000790042	0.0358479
comp109317	4.99891	2.38619	0.000794297	0.0359976
comp31047	5.62534	-0.915675	0.000804101	0.0363982
98277	3.9586	2.53426	0.000806854	0.0364789
comp116025	6.58796	-1.2316	0.00080949	0.0365523
comp119059	4.30479	0.552976	0.000815132	0.0365523
comp110976	6.40147	-1.72026	0.00081629	0.0365523
comp106610	4.54082	-1.52896	0.000817009	0.0365523
comp119653	7.39585	-2.3001	0.00081772	0.0365523
comp108807	5.12438	0.351061	0.000817864	0.0365523
123373	2.90562	6.80243	0.00081807	0.0365523
86986	-2.2371	1.37816	0.000818127	0.0365523
31274	7.12763	0.808647	0.000818669	0.0365523
comp122198	5.23978	-1.63236	0.000819154	0.0365523
comp114948	2.84335	1.86053	0.000820473	0.0365591
comp183185	6.20465	-1.89255	0.000821247	0.0365591
comp113940	3.80883	2.48411	0.000834122	0.0370884
112278	2.39978	4.71581	0.000837666	0.037202
comp111672	5.19703	-1.86013	0.000846581	0.0375537
comp52118	5.01812	-0.580126	0.00085073	0.0376933
comp84161	4.54969	-1.8391	0.000852122	0.0377019
comp100426	8.92016	-0.944869	0.000853055	0.0377019
comp20979	5.42416	-1.63607	0.000853927	0.0377019
94004	4.34927	5.37374	0.000857837	0.0378302
comp62792	5.09729	2.01076	0.000863168	0.0380208
comp120694	3.74423	1.37862	0.000869223	0.0382428
comp88503	4.0354	0.818461	0.000872202	0.0383291
comp119499	3.83052	0.39636	0.000873951	0.0383611
comp17528	-3.14691	3.0232	0.000876051	0.0384086
comp123484	6.09784	-1.00765	0.000878851	0.0384865
comp121466	4.78576	-0.729393	0.000880824	0.0385281
73302	4.90556	0.185011	0.000882737	0.038567
comp114992	3.52249	0.869286	0.000884326	0.0385917
102355	4.87355	8.33222	0.000887304	0.0386396
45397	4.32779	8.19818	0.000888856	0.0386396
57138	9.16516	-0.691055	0.000889119	0.0386396
comp212265	6.96877	-2.65898	0.000889848	0.0386396
112991	6.09497	1.97524	0.000890554	0.0386396
25407	5.66988	1.51895	0.000895891	0.0388264
comp105457	7.60277	-2.13134	0.000897457	0.0388496
comp109041	3.76239	0.224033	0.000898724	0.0388549
comp124038	3.19117	2.62556	0.000900576	0.0388549
138952	8.00279	0.169073	0.000900676	0.0388549
comp80864	7.66671	-2.06621	0.000902866	0.0389048
138582	3.04514	5.5579	0.000904968	0.0389509
137658	4.54	1.29343	0.000906804	0.0389853
comp116296	5.42939	-1.08362	0.000911527	0.0391437
comp108417	4.67528	-1.33346	0.000915692	0.0392778
146872	3.49561	0.95479	0.000916907	0.0392851
comp85253	7.04705	-2.57621	0.000920579	0.0393424
comp120259	4.55617	-0.637995	0.000920992	0.0393424
39556	5.33871	3.61433	0.000921378	0.0393424
comp167853	6.86957	-2.74389	0.000923216	0.0393683
comp118515	4.69502	-0.354214	0.000924836	0.0393683
comp125466	6.75611	0.829354	0.000925896	0.0393683
comp106174	3.77456	0.288407	0.000926166	0.0393683
comp102091	5.31161	-1.91898	0.000929761	0.0394766
comp82935	3.86951	1.10626	0.000933073	0.0395726
comp68401	4.96347	-1.89237	0.000940005	0.0398217
comp119003	7.08299	-2.56064	0.000944918	0.0399849
comp113451	5.03449	-1.03159	0.000947022	0.040029
comp121933	4.46018	0.443798	0.000953617	0.0402144
135140	4.08638	5.1265	0.00095422	0.0402144
comp119267	7.04342	0.493395	0.000954614	0.0402144
83582	3.99403	3.34086	0.000961159	0.0404449
comp103412	4.87318	-1.42614	0.000964115	0.0404827
comp120589	4.29549	0.316613	0.000966795	0.0404827
126549	-3.18452	-2.45019	0.000966989	0.0404827
comp114361	4.82917	-1.54361	0.000967433	0.0404827
comp90915	8.27997	5.24372	0.00096848	0.0404827
10313	4.27975	3.10474	0.000968507	0.0404827
41407	6.35097	1.11976	0.000970863	0.0405362
42807	5.00526	-0.542367	0.000980759	0.040904
comp113817	4.25831	-0.599856	0.000989856	0.0412378
comp108500	3.58154	0.611705	0.000997742	0.0415204
149546	5.76508	-0.51372	0.000999239	0.0415368
comp21190	7.37658	-2.32167	0.00100473	0.0415848
111322	-2.98124	-0.408834	0.00100499	0.0415848
comp98203	4.15283	1.52494	0.00100624	0.0415848
comp39789	4.86085	-2.42494	0.00100631	0.0415848
comp110365	5.40197	0.66551	0.0010066	0.0415848
comp21465	5.23087	-2.07529	0.00100702	0.0415848
comp121669	5.44958	-1.24705	0.00101287	0.0417806
comp123599	4.6239	-0.388589	0.00101752	0.0419267
81292	4.90257	2.23729	0.00102659	0.0422186
comp115075	7.19353	-2.47858	0.00102791	0.0422186
142802	8.22272	-0.0524963	0.00102797	0.0422186
comp97475	3.72588	1.38001	0.00103305	0.0423617
comp108216	6.78003	-2.82219	0.00103441	0.0423617
comp230342	6.17487	-1.62233	0.00103483	0.0423617
119095	6.66762	0.0753807	0.00104515	0.0427377
97057	4.28148	4.3294	0.00104957	0.0428719
comp77969	4.50931	0.808358	0.00106508	0.0434583
comp117490	6.91864	-2.70328	0.00107022	0.043604
comp122025	3.92186	-0.253504	0.00107097	0.043604
comp110373	4.40407	-1.30098	0.00107324	0.0436457
comp92303	4.33223	-0.973981	0.00107431	0.0436457
comp78400	6.7782	-2.79236	0.00108743	0.044131
97101	5.292	-1.26713	0.00108896	0.0441456
106394	6.12939	3.39396	0.00109226	0.0442201
comp119623	4.61095	-0.708158	0.00109315	0.0442201
139897	3.37251	-0.0966394	0.00109625	0.044298
71514	2.48126	4.46658	0.00110214	0.0444454
9609	7.21597	3.99788	0.00110249	0.0444454
108226	4.96924	-1.62054	0.00110343	0.0444454
comp111075	5.2054	-0.837841	0.00110762	0.0445663
24387	7.27478	-0.553731	0.00111422	0.0447841
109543	-2.1947	5.016	0.00112103	0.0449017
comp117907	5.19789	-2.15593	0.00112131	0.0449017
102371	4.68415	-0.492857	0.00112157	0.0449017
comp115893	6.77253	-2.81957	0.00112192	0.0449017
comp107639	6.64727	-2.92052	0.00112935	0.0451511
comp123500	2.73297	8.16026	0.00113148	0.0451884
comp115578	4.89633	-2.34303	0.00113958	0.0454636
120515	4.20327	-2.13754	0.00114258	0.045535
comp108212	5.94752	-2.05623	0.00114396	0.045542
128402	8.54631	-1.30688	0.00114835	0.0455924
62836	3.12798	4.53063	0.00114863	0.0455924
comp85695	6.07282	-0.32356	0.00114886	0.0455924
comp102972	5.75893	1.48012	0.00115105	0.0456314
comp124287	3.18517	-0.610493	0.00115389	0.0456711
comp99547	4.15111	-0.437941	0.00115448	0.0456711
comp119882	3.96103	0.249512	0.00115871	0.0457904
comp105095	5.07341	-1.07891	0.00116073	0.0458199
comp118772	4.9192	-1.18433	0.00116189	0.0458199
comp53285	4.33153	-0.243939	0.00116955	0.0460738
comp118810	6.96514	-0.116235	0.00117236	0.0461361
comp108990	5.22189	-0.406642	0.00117615	0.0462369
comp113277	6.08592	0.634627	0.00118074	0.0463689
comp66928	4.32384	-1.73923	0.00118394	0.0464303
comp172742	6.42295	-3.10906	0.00118477	0.0464303
comp84862	5.32053	-2.57773	0.00119224	0.0466748
6663	7.57371	-2.16189	0.00120097	0.0468762
comp106861	5.14487	-0.510901	0.00120097	0.0468762
14410	5.93282	-2.08888	0.00120112	0.0468762
117070	2.87055	-0.929492	0.00120886	0.0470909
comp117707	4.91788	-1.19268	0.00120913	0.0470909
151078	7.23091	-2.47587	0.00121342	0.0471882
comp112668	5.27189	-1.62113	0.00121478	0.0471882
142734	7.89435	-1.92202	0.00121538	0.0471882
comp110227	4.34999	-1.44063	0.00121924	0.0472894
comp116563	4.22869	-0.623032	0.00122392	0.0474219
comp153174	6.27787	-1.83894	0.00122838	0.0475459
153106	5.07314	3.09164	0.00123494	0.0477239
133183	3.23457	6.88426	0.00123552	0.0477239
comp122019	4.04478	-1.09583	0.00124241	0.047802
comp80518	7.08465	-2.57116	0.00124256	0.047802
129416	6.38358	-0.359638	0.00124319	0.047802
89065	5.52402	-0.86266	0.00124367	0.047802
comp100381	4.52976	-1.42453	0.00124474	0.047802
comp87233	5.26867	-2.62114	0.00124515	0.047802
comp118403	5.02013	-1.30303	0.00124783	0.0478561
comp119241	3.24381	1.34389	0.00126046	0.048242
148976	6.42008	-1.72611	0.00126355	0.0483111
comp62533	5.85843	-2.21225	0.00126678	0.0483858
comp116964	5.98192	-1.81098	0.00127071	0.0484865
118223	7.90224	-1.88535	0.00127624	0.0486483
comp169491	5.22905	-2.11997	0.00128126	0.0487902
91529	2.76299	3.50518	0.00128697	0.0488723
comp241604	6.78264	-2.81883	0.0012872	0.0488723
159554	8.45891	-1.36792	0.00128731	0.0488723
93422	7.39777	-2.3232	0.00129192	0.0489979
comp107224	6.02466	-2.05501	0.00129346	0.0490072
comp116501	5.64723	-1.18042	0.00129648	0.0490722
41235	5.87625	0.38349	0.00129831	0.0490921
comp105303	4.84082	-1.74138	0.00130151	0.0491638
114191	5.23807	-0.708539	0.00130528	0.0491741
116218	-2.85237	-0.280804	0.00130554	0.0491741
160847	4.82498	4.87095	0.0013057	0.0491741
comp95299	6.93692	-2.69324	0.00130798	0.0492106
comp74040	5.6686	-2.26285	0.00131075	0.0492656
comp115212	5.06787	-1.80435	0.0013128	0.0492833
comp81799	3.38505	-0.146176	0.00131384	0.0492833
comp77385	6.892	-2.73003	0.00131598	0.0493145
comp116413	4.76495	-1.23679	0.0013212	0.0494538
44427	7.06581	0.34382	0.00132232	0.0494538
comp98645	6.38839	-1.11318	0.00132577	0.0495335
comp128818	4.72353	-2.29008	0.0013295	0.0496172
comp112845	5.17612	-1.70873	0.00133064	0.0496172
comp124138	4.55757	-0.493541	0.00133219	0.0496257
12647	4.55885	-0.888582	0.00133444	0.049635
comp87611	8.59552	-1.23818	0.00133507	0.049635
103079	4.98198	-1.44261	0.00133866	0.0497192
comp124419	3.01605	2.39265	0.00134319	0.0498384
comp107998	4.0092	-0.711183	0.00134459	0.0498412
135877	3.74511	0.292459	0.00135483	0.0501451
42231	7.90319	4.82502	0.00135591	0.0501451
comp105336	5.63256	-2.13369	0.00135738	0.0501451
comp111306	5.81182	-0.880427	0.00135919	0.0501451
120976	-3.0807	-1.31321	0.00135945	0.0501451
comp172258	5.89896	-2.09758	0.00136215	0.0501599
comp29551	7.46855	-2.23786	0.00136278	0.0501599
comp101007	7.27762	-2.40861	0.00136384	0.0501599
comp117073	5.84513	-0.753051	0.00136839	0.050278
139127	6.10619	-0.296221	0.00137565	0.0504955
42249	5.97946	3.28648	0.00138431	0.0507638
comp106189	4.57963	-1.48828	0.00138896	0.0508847
comp80917	4.03344	-1.341	0.00139299	0.0509829
13234	4.60216	-1.6877	0.0013956	0.0510107
comp119441	7.25204	-2.40386	0.0013974	0.0510107
71968	2.88018	0.951385	0.00139781	0.0510107
comp99721	4.18452	-2.09923	0.00140244	0.0511301
88371	2.66037	0.818248	0.0014061	0.051173
comp117751	4.43914	0.916053	0.00140676	0.051173
comp192042	5.16823	-1.76565	0.00140769	0.051173
comp51563	7.03656	-2.61037	0.00141005	0.0512092
67214	-2.50966	0.82766	0.00141321	0.0512746
31567	2.17887	2.01608	0.00141867	0.0513827
91091	3.64075	0.500565	0.00141892	0.0513827
102135	4.03964	-0.120338	0.00142188	0.0514145
149469	4.44897	2.81031	0.00142307	0.0514145
comp47070	7.82798	2.0601	0.0014239	0.0514145
comp108879	6.22952	-1.7934	0.00142963	0.0515252
comp116634	6.06573	-1.95295	0.0014297	0.0515252
comp109343	5.49794	-2.25857	0.00143426	0.0516402
45400	5.21518	1.88497	0.00143892	0.0517586
comp114127	3.88267	0.225011	0.00144474	0.0518134
comp120939	4.63465	-1.22601	0.00144538	0.0518134
comp117141	5.35126	-0.957717	0.00144735	0.0518134
comp115298	5.10328	0.866662	0.00144785	0.0518134
comp116236	3.88326	-0.0716097	0.00144808	0.0518134
comp122114	5.22398	-2.07279	0.0014487	0.0518134
14350	4.74419	-2.33615	0.00145433	0.0519652
comp89434	4.61379	-1.32079	0.00145804	0.0520381
comp92724	6.95092	-2.67896	0.00145913	0.0520381
11565	2.53361	2.23019	0.0014668	0.052237
comp41078	4.21943	-2.18873	0.00146748	0.052237
131753	3.38151	4.62671	0.00147496	0.0524298
comp114392	6.02659	-0.236275	0.00147568	0.0524298
comp1429	4.07168	-0.975161	0.00147964	0.0525209
comp120913	3.66235	-0.134655	0.00148542	0.0526764
comp194122	5.00823	-2.30933	0.00148849	0.0527223
85834	-3.05237	-0.845643	0.00149145	0.0527223
comp106534	6.06462	-1.71345	0.00149247	0.0527223
comp94298	3.87134	4.4549	0.0014934	0.0527223
comp104582	6.86869	-2.74631	0.00149371	0.0527223
152946	-1.78909	2.95861	0.00149908	0.0528623
83274	7.32209	0.441466	0.00150864	0.0531494
116851	-2.31448	4.73396	0.00151346	0.0532246
comp109395	5.37722	-0.935107	0.0015136	0.0532246
101637	-1.83885	2.88891	0.00151668	0.0532832
comp120465	4.59556	-0.557285	0.00152024	0.0533438
comp113821	4.99775	-2.19763	0.00152124	0.0533438
136916	6.03649	4.72763	0.00153247	0.0536877
50026	4.47561	1.21005	0.00153448	0.0537082
83768	-2.93296	-1.39435	0.0015366	0.0537327
48922	-2.80429	-0.89091	0.00153808	0.0537343
comp21582	5.16262	0.325733	0.00154122	0.053794
comp118645	6.50748	-0.680333	0.00154333	0.0538027
comp80741	4.75459	-1.3745	0.00154432	0.0538027
comp112819	5.30613	-2.43204	0.00155493	0.054062
comp106770	5.18377	-2.15942	0.00155826	0.054062
132834	-2.93157	-1.30995	0.00155826	0.054062
comp111340	4.66141	-2.05406	0.00155938	0.054062
1846	4.65667	1.12628	0.00156019	0.054062
97134	7.23647	0.250281	0.00156148	0.054062
comp108114	7.14712	-2.54604	0.00156181	0.054062
comp116580	5.28506	-0.87984	0.00156472	0.0540907
9484	3.83506	0.337706	0.00156552	0.0540907
comp132062	4.80422	-2.36613	0.00156864	0.0541016
38717	4.1006	-1.46471	0.0015687	0.0541016
comp112962	5.91375	-1.86444	0.00157265	0.0541881
107301	3.33313	-1.27109	0.00157598	0.0542533
comp4158	7.87881	-1.87416	0.00158462	0.0543928
comp107582	4.07512	-1.84753	0.00158803	0.0543928
comp116494	4.45256	-1.12693	0.00158833	0.0543928
136744	6.13667	3.29109	0.00158939	0.0543928
comp97899	4.93106	-1.07153	0.00159171	0.0543928
148635	3.28806	1.17058	0.00159195	0.0543928
12894	6.61085	-2.95	0.00159241	0.0543928
15089	3.43802	2.08491	0.00159256	0.0543928
comp110437	3.59876	0.0666689	0.00159303	0.0543928
comp120024	4.77767	-1.80689	0.00159743	0.0544935
160345	2.67814	5.29428	0.00160396	0.0546668
147733	3.35424	2.19691	0.00161507	0.0549955
comp120279	3.69424	1.01561	0.00162462	0.0552709
comp77337	5.13856	-2.12351	0.00163702	0.0556423
139820	3.35206	-0.322388	0.00164091	0.0557216
comp104050	5.25876	-1.01391	0.00164231	0.0557216
comp102610	3.57559	3.4933	0.00164466	0.0557512
comp105851	3.76119	1.5654	0.00165213	0.0558851
comp106768	3.60254	-0.369831	0.00165426	0.0558851
comp123223	2.88928	5.66816	0.00165439	0.0558851
comp113755	5.80595	-2.2393	0.00165598	0.0558851
comp122079	5.12479	-0.306641	0.00165603	0.0558851
comp112942	4.36071	-0.555676	0.00166065	0.0559882
91464	6.63057	3.91341	0.00166206	0.0559882
160242	3.91484	6.605	0.00167012	0.0561557
comp111739	4.78865	-1.34961	0.0016719	0.0561557
120570	3.54351	-1.34269	0.00167241	0.0561557
comp121711	4.50827	-0.336339	0.00167309	0.0561557
97056	3.59302	4.78417	0.00167585	0.0561557
106230	-1.72139	3.64048	0.00167598	0.0561557
comp83570	7.32523	-2.36769	0.00168083	0.0562683
comp105812	4.79029	-1.79737	0.00169126	0.0565672
comp119008	4.31402	-1.82569	0.00169663	0.0566963
comp108828	6.80162	-2.82842	0.00169957	0.0567443
2052	4.68545	0.814244	0.00170216	0.0567803
comp110912	4.39604	-1.09966	0.00170746	0.0569068
comp110971	3.75004	-1.40191	0.00171631	0.0571512
comp112718	4.37034	-0.879979	0.0017183	0.057167
comp100071	6.92603	-2.70244	0.00172182	0.0572298
87924	6.65015	-1.43902	0.00172323	0.0572298
comp118547	5.31553	-1.53477	0.00172697	0.0573033
comp110414	4.2143	-1.25455	0.00173955	0.0576699
31723	4.97663	0.333852	0.00174793	0.057897
142737	6.35235	-1.07939	0.00175679	0.0581393
26608	-1.82549	3.96706	0.00175837	0.0581405
comp101880	4.16682	-0.00402447	0.0017674	0.0583877
comp119770	3.87844	-0.153387	0.00177209	0.0584913
141216	5.63958	-1.06632	0.00177488	0.0585323
comp121094	7.80381	-1.94497	0.00178323	0.0587562
comp117796	7.3907	-2.28088	0.00179399	0.0590589
102270	3.81223	-1.7932	0.00179946	0.0591446
comp109442	5.33264	-2.40222	0.00180211	0.0591446
comp124482	4.37483	0.519776	0.00180366	0.0591446
comp111320	5.4141	-1.10217	0.00180405	0.0591446
comp105941	4.62133	-1.45377	0.00180625	0.0591446
comp128224	5.17361	-0.111595	0.00180756	0.0591446
comp119749	4.64758	-0.872631	0.00180759	0.0591446
56673	-2.59355	2.75719	0.00181002	0.0591728
66072	3.27753	5.43903	0.00181884	0.0593996
139963	3.89618	0.463361	0.00182011	0.0593996
comp97295	6.53007	-3.01794	0.00182359	0.0594615
43402	4.67715	1.09377	0.00182549	0.0594723
59085	3.22612	1.55481	0.00182806	0.0595045
94721	5.42453	0.146999	0.00183138	0.0595492
97047	4.02966	0.739813	0.0018326	0.0595492
comp117535	3.82209	1.82587	0.0018344	0.0595564
comp78092	4.86171	-2.36991	0.00183862	0.0596419
9144	3.36812	6.48117	0.00184634	0.0598408
116184	3.8073	0.771022	0.0018516	0.0599337
153973	5.69827	-1.46812	0.00185239	0.0599337
126265	5.21997	-0.964031	0.00185569	0.0599891
comp17538	6.18958	-0.0829873	0.00185797	0.0600112
comp110380	5.04197	-2.31214	0.00186063	0.0600457
20707	6.31378	2.84461	0.00186656	0.0601854
84857	3.91937	-1.55659	0.00187124	0.0602847
80995	1.76999	6.43048	0.00188183	0.060574
comp209468	6.14222	-1.96365	0.00189062	0.0608051
161352	3.78113	-2.14978	0.00189545	0.0608556
comp117865	5.59804	-2.34288	0.00189694	0.0608556
159154	3.56338	1.85841	0.00189704	0.0608556
comp100837	5.12671	-1.91375	0.00189924	0.0608743
comp90663	4.57516	-2.58871	0.00190441	0.060988
comp90475	4.26719	-1.79609	0.00190665	0.0610079
138273	-2.01806	4.16114	0.00190953	0.0610483
comp107946	4.10023	0.345161	0.00191143	0.0610572
112043	5.07909	-0.886186	0.00192826	0.0615425
comp127625	5.23986	-1.8676	0.00194157	0.0617771
comp114018	4.68165	-1.61744	0.00194207	0.0617771
147595	3.17783	3.90786	0.00194274	0.0617771
139253	-1.65562	3.39853	0.00194405	0.0617771
comp105695	4.33477	-0.790033	0.00194519	0.0617771
comp85974	6.43241	-0.456501	0.00194545	0.0617771
comp123841	4.17334	0.571618	0.00194853	0.0618227
68688	-3.00953	0.812658	0.00195453	0.0619609
comp233192	4.26138	-0.703003	0.0019566	0.0619744
comp115575	3.91299	-1.48536	0.00196247	0.0620722
comp115194	4.67814	-1.15789	0.00196371	0.0620722
comp122131	3.91739	-0.181119	0.00196463	0.0620722
comp115270	4.98972	0.320937	0.00197012	0.0621758
comp114501	4.73352	-1.08768	0.00197121	0.0621758
136125	7.68542	-2.03372	0.00197998	0.0623549
comp74577	4.05742	-0.174628	0.0019802	0.0623549
comp111508	4.67226	-2.37463	0.00198585	0.0624803
158321	3.31719	4.1343	0.00198887	0.0625233
comp124268	-1.75746	1.97375	0.00199058	0.0625248
comp87822	7.79311	-1.94658	0.00199531	0.0625884
comp146598	7.77898	-2.01091	0.00199689	0.0625884
154229	4.67493	6.99676	0.00199759	0.0625884
comp21036	4.9466	-1.70159	0.00200345	0.0627197
comp112424	-2.68249	1.39664	0.00200806	0.062812
95686	3.45359	-1.63059	0.00201217	0.0628881
comp118585	3.34062	0.991438	0.00201707	0.0629892
133265	7.892	-1.87682	0.00201905	0.0629986
comp121977	4.138	-1.63976	0.00203182	0.0633445
10959	2.90379	5.3801	0.00203819	0.0634792
comp81147	4.71641	-1.9609	0.00203951	0.0634792
comp119729	5.60378	-1.38048	0.00204761	0.0636434
83818	3.88389	0.680097	0.00204859	0.0636434
comp20927	5.73685	-2.23096	0.00204985	0.0636434
comp114391	4.4725	-0.378576	0.00205741	0.0638255
comp103203	4.02391	-1.39371	0.00206122	0.0638909
comp116276	5.28416	-2.08542	0.00207121	0.0641164
comp84026	4.74909	-2.132	0.00207189	0.0641164
118232	3.02274	-1.53217	0.00207769	0.0641988
comp91825	4.85133	0.818878	0.00207797	0.0641988
comp122557	3.38363	0.971689	0.00208757	0.0644252
comp81027	4.12063	-2.15808	0.00209165	0.0644252
comp114987	4.45613	-2.37384	0.00209203	0.0644252
comp112970	4.69636	-2.35896	0.00209214	0.0644252
131159	4.16278	0.64698	0.00209616	0.0644455
114672	6.61442	7.08285	0.00209781	0.0644455
comp119161	4.91381	2.4668	0.00209896	0.0644455
comp106268	4.42748	-0.386809	0.00210125	0.0644455
comp99415	5.51718	-2.22181	0.00210135	0.0644455
comp120344	3.45976	0.0733496	0.00210528	0.0645037
comp106995	5.91745	-0.943769	0.00210668	0.0645037
comp99541	6.74544	-2.851	0.00211029	0.0645617
comp118371	4.57315	-1.48699	0.00211221	0.0645682
111207	-2.07001	1.02176	0.00211578	0.0646068
comp116093	3.86088	-0.409447	0.00211721	0.0646068
80226	5.25297	-0.351675	0.0021197	0.0646068
108233	-3.07161	-2.78918	0.00212039	0.0646068
58803	-3.78664	-0.751519	0.00212205	0.0646068
88970	-2.379	-1.09768	0.00213576	0.0649715
comp86859	4.81443	-2.44038	0.0021424	0.065121
82614	-2.95504	-0.585753	0.00215352	0.0654062
comp116174	4.79294	-1.95064	0.00216239	0.0655898
132412	3.10439	2.06709	0.00216305	0.0655898
comp122994	3.26854	1.57869	0.00216843	0.065682
101304	6.77417	2.55817	0.00217072	0.065682
comp97338	5.71834	-2.02484	0.00217132	0.065682
comp117513	5.95825	-1.4997	0.00217408	0.0657101
comp113534	4.33438	0.00609272	0.00217574	0.0657101
comp55083	3.55662	-2.76815	0.00217931	0.0657652
comp55887	4.60087	-2.46248	0.00218387	0.0658116
101414	2.0648	3.82116	0.00218434	0.0658116
comp101534	4.57616	-2.60581	0.00218967	0.0659194
comp123420	3.88458	0.929257	0.00219687	0.0660834
26092	3.71475	-0.571059	0.0022031	0.0662178
19557	-2.65445	2.9198	0.00220758	0.0662995
comp106133	4.07816	-1.67845	0.00220982	0.0663139
128442	3.03426	0.341114	0.00221202	0.0663272
comp115961	3.9271	-0.0398962	0.00221954	0.0664996
comp117404	6.53464	-0.972316	0.00222757	0.0666872
comp113777	4.63019	-2.20185	0.00223072	0.0667285
comp122558	2.75372	3.89226	0.0022346	0.0667756
comp109262	4.01942	-1.67566	0.00223584	0.0667756
39654	5.30987	-2.65774	0.00224945	0.0671288
comp98886	4.44893	-1.17756	0.00225704	0.0673021
comp111170	4.48634	-0.872104	0.00226612	0.0675128
122368	5.28172	0.635581	0.00226944	0.0675128
comp111971	3.88962	0.26799	0.0022712	0.0675128
comp119464	4.47174	-1.45849	0.00227128	0.0675128
3572	4.86488	-2.47738	0.00228378	0.0678307
comp105745	4.71215	-1.59286	0.00229407	0.0680455
131825	3.96855	1.48378	0.00229616	0.0680455
comp100666	4.41265	-1.13624	0.00229643	0.0680455
151473	3.91127	-0.254575	0.00230145	0.0681408
comp206197	4.24126	-2.87117	0.00230531	0.0682013
comp100251	4.76154	-1.77957	0.0023259	0.068743
comp119877	5.1689	-1.42238	0.00232727	0.068743
comp109121	4.99741	-2.02328	0.00233496	0.0689162
comp118566	4.76319	-0.596411	0.00233877	0.0689746
comp99382	4.16983	-1.46297	0.00234346	0.0690588
comp101818	4.67019	-2.47635	0.00235212	0.0692598
comp114744	3.8704	-0.945586	0.00235824	0.0693857
comp113092	5.03865	-1.25056	0.00236043	0.0693959
comp123626	4.16284	-0.497056	0.00236369	0.0694375
comp117372	4.28663	-0.120881	0.00236693	0.0694786
103196	6.16829	-1.94558	0.00236989	0.0694908
comp17264	4.6912	-1.9821	0.00237253	0.0694908
35002	5.46955	0.0829251	0.00237288	0.0694908
5710	3.36786	-1.0397	0.00238147	0.0696881
comp116931	4.29381	-0.613843	0.00239123	0.0699005
comp118694	4.94927	-1.61275	0.00239244	0.0699005
154368	-1.64998	3.16127	0.00240156	0.0701125
comp94539	6.66063	-2.91212	0.00240529	0.0701592
140059	8.96047	6.99663	0.00240689	0.0701592
94891	-1.65862	2.79231	0.00242748	0.0707049
81628	-2.78363	-1.55938	0.00243105	0.0707541
comp156156	4.90261	-2.97144	0.00243862	0.0709195
155016	5.2497	2.24127	0.00244546	0.0710636
116402	-1.94403	2.47157	0.00245131	0.0711788
138157	6.25969	0.93496	0.00245421	0.0712081
55869	3.75397	-1.36774	0.00247773	0.071835
comp115475	4.15585	-1.26627	0.00248907	0.0721084
comp120609	4.38919	-1.15165	0.00250136	0.0724088
126346	5.35409	-1.2931	0.00250808	0.0725216
comp106285	3.96439	-0.657758	0.00250949	0.0725216
comp100686	3.49586	2.62552	0.00251104	0.0725216
79222	4.8108	1.51477	0.00251663	0.0726274
127746	5.81658	-1.66705	0.0025223	0.0727354
65767	3.01643	5.22173	0.00252457	0.0727451
comp65293	3.46457	0.801004	0.0025305	0.0728602
comp9926	5.39881	-2.51486	0.00253424	0.072911
comp110672	3.74551	-1.48576	0.00253614	0.072911
125682	6.26039	-0.223983	0.00254076	0.0729883
comp118905	4.88094	-1.73609	0.00254382	0.0730205
comp121210	3.70944	-0.641842	0.00254603	0.0730273
comp3283	6.40761	-3.10843	0.00255005	0.0730273
95975	-3.75289	0.18031	0.00255118	0.0730273
comp55147	4.16747	-0.198534	0.00255182	0.0730273
145374	-1.86476	4.34017	0.00255448	0.073048
140847	-2.28263	0.77444	0.00255695	0.0730631
comp12355	5.23332	-2.71953	0.00256559	0.0732546
comp100024	3.83506	-1.01022	0.00256807	0.0732696
14481	-1.88996	7.48279	0.00258027	0.0735622
129956	2.39344	2.53007	0.00258506	0.0736428
comp122236	3.62079	-0.537183	0.0025881	0.0736739
comp154780	6.86883	-2.7457	0.00259619	0.0738483
149516	3.68449	-1.41175	0.00259887	0.0738686
comp109260	4.04788	-1.03414	0.00260826	0.074014
comp115381	6.47289	-1.30559	0.00260897	0.074014
94337	1.92687	3.90637	0.00261121	0.074014
145342	3.96437	-0.329157	0.00261184	0.074014
comp144721	7.50939	-2.20881	0.00261939	0.0741722
comp124172	4.23407	0.930302	0.00262257	0.0742063
comp123429	5.80484	-0.230242	0.00263349	0.0744424
comp118144	4.05314	-1.10959	0.00263487	0.0744424
comp118713	3.01234	3.79073	0.00263788	0.0744717
comp119272	4.06032	-1.54077	0.00264714	0.0746772
comp123941	2.65936	1.27859	0.00265152	0.0746991
comp107462	3.98973	-1.10599	0.00265304	0.0746991
comp114140	4.38269	-1.23818	0.00265387	0.0746991
comp117780	4.17472	-1.42163	0.00266058	0.0747645
comp128424	4.49352	-2.72646	0.00266077	0.0747645
comp110367	4.84789	-0.675797	0.00266215	0.0747645
comp80865	4.47563	-2.66567	0.0026645	0.0747748
comp123079	4.90629	0.294058	0.00266747	0.0748023
comp118555	3.36493	-0.415899	0.00267061	0.0748118
comp106330	4.00333	-0.444432	0.00267292	0.0748118
comp114644	-2.03661	0.831875	0.00267377	0.0748118
comp122220	3.5993	-0.370963	0.00267881	0.0748973
comp122060	4.05623	-0.226243	0.00269445	0.0752609
comp11668	4.65276	-2.49062	0.00269581	0.0752609
comp168953	4.97297	-2.27808	0.00270024	0.0752712
120692	5.63309	2.58374	0.00270358	0.0752712
comp112011	4.47736	-1.30486	0.00270363	0.0752712
comp121249	4.12642	-1.10894	0.00270417	0.0752712
comp27929	4.03126	8.45148	0.0027212	0.0756893
comp122968	4.3283	-0.380187	0.00272966	0.0758337
comp196726	4.5361	-2.63794	0.00273043	0.0758337
comp119105	3.37299	-1.12311	0.00274088	0.0760454
comp116972	4.35705	-1.41253	0.00274209	0.0760454
150432	3.13773	5.41549	0.00275356	0.0763074
comp114277	3.3728	0.681826	0.00277216	0.0767665
comp101078	4.3313	-2.05833	0.00277421	0.0767668
comp107056	4.94193	-2.12919	0.00277957	0.076817
155494	2.27483	5.47399	0.00278052	0.076817
comp114610	3.62431	-1.69383	0.00278335	0.076817
comp114443	4.22917	-1.13162	0.00278781	0.076817
155499	3.31723	1.54367	0.00278794	0.076817
67204	-1.8749	3.46032	0.00279024	0.076817
comp98264	6.89978	-2.73013	0.0027903	0.076817
127676	7.71024	-2.02621	0.00280024	0.0770342
comp120133	4.55369	-1.91794	0.00280801	0.077136
82099	5.40177	-0.31171	0.00280864	0.077136
145395	3.96584	0.699941	0.00281029	0.077136
comp107572	4.53731	-0.292127	0.0028133	0.077136
comp106960	4.64185	-1.63874	0.00281615	0.077136
comp117992	3.93106	-1.32048	0.00281716	0.077136
comp109490	4.33907	-1.84824	0.00281828	0.077136
comp106786	4.92884	-2.14913	0.00282299	0.0772088
19566	4.73127	6.86099	0.00283631	0.077517
144243	4.87394	-0.101644	0.00283966	0.0775522
85037	3.50382	3.62225	0.00284311	0.07759
comp117507	3.7604	-0.269834	0.00286097	0.0780209
comp107445	5.06031	1.083	0.00287057	0.0781784
comp123080	4.64905	-1.52443	0.00287208	0.0781784
comp105715	3.72191	2.18111	0.00287297	0.0781784
126961	3.49341	-1.00452	0.0028778	0.0782532
comp113735	5.85022	-2.15002	0.00288425	0.0783721
comp123330	3.65013	-0.332139	0.00289139	0.0785096
comp123376	4.44619	-0.364725	0.00289824	0.0786388
comp120430	-2.01359	1.56463	0.00290358	0.0787271
147492	4.10831	-0.541506	0.00290669	0.0787545
34232	-2.77872	3.1949	0.00292285	0.0791298
109977	3.25803	-2.02329	0.0029262	0.0791298
152498	-1.96249	4.30147	0.00292684	0.0791298
comp100744	4.13908	-0.74721	0.00293507	0.0792952
comp120268	4.27678	0.624416	0.00293735	0.0793
comp103915	4.21526	-1.24149	0.00295246	0.0796484
134892	-2.01289	-0.430073	0.00295448	0.0796484
comp111595	6.87513	-0.233724	0.00297472	0.0801366
comp86233	3.62697	-0.261303	0.00298408	0.0802095
6825	5.28653	1.14633	0.00298464	0.0802095
comp114441	3.76278	-0.64012	0.00298506	0.0802095
comp102761	4.74225	-2.24723	0.00298595	0.0802095
78571	5.6962	-0.977156	0.00299179	0.0802902
comp101578	5.36694	-2.60892	0.00299499	0.0802902
149999	4.75134	8.05832	0.00299696	0.0802902
102201	3.06114	4.54506	0.00299748	0.0802902
comp106279	6.09519	1.51911	0.00302493	0.0809679
comp121650	3.74973	-0.230638	0.00303057	0.0810612
comp109531	4.92557	-2.25719	0.00303853	0.0812166
118514	-1.85155	3.39834	0.00305746	0.0816645
51294	-3.49802	-2.71188	0.0030609	0.081692
comp116113	4.95287	-1.46927	0.0030646	0.081692
99677	5.67985	0.562045	0.00306643	0.081692
98459	2.41198	4.46661	0.00306717	0.081692
110983	5.45333	2.40031	0.00307738	0.0819063
comp81194	4.14507	-1.45396	0.00308719	0.0821093
142126	-2.38237	0.294682	0.00309147	0.0821591
comp89583	4.94451	-2.12814	0.00309357	0.0821591
39366	5.99685	-0.24093	0.00309561	0.0821591
comp111130	4.67553	-1.55883	0.00311041	0.0824939
comp118660	3.63502	-0.84641	0.00311523	0.0825314
comp61457	5.05514	-2.78607	0.00311621	0.0825314
comp46093	4.43333	-1.01061	0.00311903	0.0825479
comp24931	6.68062	-2.9032	0.00312692	0.0826987
comp106143	3.61319	-1.60921	0.00313314	0.0827748
comp122384	4.16967	-0.246788	0.00313736	0.0827748
134551	5.14398	0.965553	0.00313756	0.0827748
comp103803	5.04616	-1.10568	0.0031397	0.0827748
comp54307	5.56579	-1.77452	0.00314079	0.0827748
comp188757	7.21325	-2.46512	0.00315799	0.08317
comp112551	3.58996	-1.21352	0.00316336	0.0832532
comp107553	4.04352	-1.54777	0.00316934	0.0832997
comp110667	5.66332	-2.29053	0.00317027	0.0832997
114354	3.71073	-0.0600945	0.00317176	0.0832997
121727	-1.59435	4.75064	0.00318375	0.0835562
131190	5.2389	0.611967	0.0031916	0.083704
94195	4.85778	2.28845	0.0032071	0.0840518
143328	2.7427	0.243116	0.00321542	0.0842043
comp122096	4.07259	-1.49519	0.00321985	0.0842043
comp185795	5.13223	-2.83478	0.00322428	0.0842043
141217	3.6613	-1.39611	0.0032268	0.0842043
comp119773	4.80187	-1.93867	0.00322754	0.0842043
115616	2.55208	0.331196	0.00322833	0.0842043
comp115291	3.77804	-1.04683	0.00322856	0.0842043
comp115616	4.17423	0.592756	0.00324022	0.0844497
comp112700	4.10566	-0.67828	0.003243	0.0844638
comp114916	3.66212	-0.71251	0.00324564	0.0844741
56505	2.74304	2.34413	0.00325672	0.084704
comp122337	3.70061	-0.867286	0.00326079	0.0847514
4776	2.45406	1.7492	0.00327061	0.0849479
comp104762	3.62882	-0.584489	0.00328762	0.0853309
comp112663	6.95444	-2.63552	0.00329656	0.0854563
comp120936	3.83697	-1.03545	0.0032979	0.0854563
comp110773	5.13966	-1.28038	0.00330049	0.0854563
109572	6.23263	-0.26726	0.00330153	0.0854563
comp97291	4.75218	-1.39224	0.0033046	0.0854663
comp109879	4.68955	-1.47545	0.00330748	0.0854663
83734	3.90567	-1.72546	0.0033096	0.0854663
comp98317	3.40922	0.300292	0.00331099	0.0854663
comp39977	4.43305	2.81592	0.00331732	0.0855261
119628	2.94266	4.32776	0.00331785	0.0855261
135000	-1.41164	4.54704	0.00332551	0.0856286
comp114444	2.51407	0.457573	0.00332716	0.0856286
comp115721	5.25271	-2.62946	0.00332896	0.0856286
comp107022	4.52385	-2.08106	0.00333092	0.0856286
142189	3.37711	0.553506	0.0033417	0.0857657
7366	6.63534	-2.9758	0.00334216	0.0857657
comp121097	4.53229	-0.519561	0.00334309	0.0857657
comp35929	4.39089	-1.70991	0.00335675	0.086048
58375	-2.40474	1.80279	0.00336044	0.086048
comp122725	2.84457	2.11753	0.00336095	0.086048
4544	2.61474	0.940433	0.00336701	0.0861012
comp161534	4.88494	-2.37974	0.0033676	0.0861012
81288	2.35051	6.59874	0.00337179	0.0861179
comp111163	5.39626	-0.433579	0.00337445	0.0861179
43958	5.73809	-0.772064	0.00337511	0.0861179
70129	5.27645	-1.65889	0.00337857	0.0861282
145134	3.78268	-0.575419	0.00338009	0.0861282
comp115222	5.29865	-2.61799	0.0033903	0.08633
comp58739	4.07257	-0.942002	0.00339688	0.0864392
comp112988	4.72813	-1.39253	0.00340925	0.0866745
comp107128	3.16763	0.144643	0.00341073	0.0866745
comp118782	3.82382	-1.81808	0.0034137	0.0866914
comp97718	4.38529	-1.39027	0.00342397	0.0868937
comp99142	3.65758	0.28913	0.00342663	0.0869027
123895	4.13573	4.43365	0.0034503	0.0874441
comp121380	3.61144	-0.607769	0.00346089	0.0876535
comp124255	4.17742	-0.218515	0.00346609	0.087726
comp96479	4.45967	-2.37987	0.00347447	0.0878792
23608	2.36896	1.71989	0.00347838	0.0879191
comp97853	4.93229	-2.14099	0.00348593	0.0879519
comp205161	5.44237	-2.55735	0.00348651	0.0879519
comp121522	4.15082	-0.66201	0.00348795	0.0879519
7777	4.19572	2.47029	0.00349073	0.0879519
61237	2.7818	2.10985	0.00349349	0.0879519
25659	3.20069	0.0703468	0.00349527	0.0879519
comp231168	4.03587	-1.80929	0.00349603	0.0879519
comp33429	4.13896	-2.29067	0.00350489	0.0881159
comp101332	4.9724	-2.10387	0.00350835	0.0881441
comp113685	3.69594	-0.900296	0.00351415	0.088231
comp106607	3.60822	-0.0542443	0.00352539	0.0884542
comp106328	5.70567	-2.03158	0.00353887	0.0887145
67266	3.30956	-1.14538	0.00354354	0.0887145
comp121739	3.77062	-0.653525	0.00354428	0.0887145
comp81612	3.61013	-1.3519	0.00354519	0.0887145
73190	3.83178	0.699386	0.00354987	0.0887295
160104	7.38081	-2.34594	0.00355228	0.0887295
comp111664	4.56495	-1.62197	0.00355286	0.0887295
comp105974	4.87016	-2.11394	0.00356202	0.0888993
113321	3.53476	4.5076	0.00357406	0.0891409
comp115269	3.69505	0.0604287	0.00357717	0.0891594
comp118505	4.35203	-1.73207	0.00359418	0.089498
comp124052	3.32469	1.11391	0.00359551	0.089498
62019	2.9056	-0.974664	0.00360491	0.0896726
106266	4.57074	-1.20936	0.00360846	0.0897018
comp92368	5.45231	-2.25954	0.00361256	0.0897444
100442	2.57663	-0.631688	0.00361717	0.0897999
98691	2.12943	1.6071	0.00362449	0.0898814
comp113609	3.73898	0.0149222	0.00362523	0.0898814
comp102223	6.54052	-1.62212	0.00363255	0.0899992
136666	2.47105	1.73231	0.00363629	0.0899992
comp76016	5.34251	-2.55301	0.00363872	0.0899992
107087	-1.90744	2.51129	0.00363954	0.0899992
comp41084	-2.093	3.57928	0.00365065	0.0901906
122367	3.3532	-0.62938	0.00365207	0.0901906
58981	4.19833	-1.98214	0.00365636	0.0902373
comp77743	4.71044	-2.3568	0.00366824	0.0904463
comp121454	4.42961	-0.472442	0.00366963	0.0904463
139802	4.3078	0.170118	0.00367637	0.0905533
150828	2.8823	1.57544	0.00368715	0.0907592
18443	3.42996	-1.74646	0.00369293	0.0907946
comp133197	5.14318	-2.78836	0.00369341	0.0907946
comp123130	3.46411	-1.48025	0.00370502	0.0910206
80213	5.14166	-0.849971	0.0037078	0.0910297
comp16467	6.36343	2.80362	0.00373227	0.0915706
110289	7.39468	-2.34385	0.00373533	0.0915861
49897	4.11941	-0.711852	0.00374235	0.0916879
comp102063	4.69597	-2.36945	0.00374435	0.0916879
83995	-1.80793	3.91662	0.00374708	0.091695
comp116000	4.47247	-1.47478	0.00375722	0.0918836
comp121192	4.31691	-0.766636	0.003778	0.0923095
32426	2.21293	6.57121	0.00377954	0.0923095
44401	6.43749	0.778713	0.00379113	0.0925327
77280	3.09303	0.149692	0.00379823	0.0926459
comp115163	4.18287	-1.91899	0.00380558	0.0927438
80300	-2.90965	-1.24663	0.00380717	0.0927438
comp120842	3.4388	1.01045	0.00381064	0.0927684
comp111326	3.13254	1.4005	0.00383126	0.0931502
40531	2.13694	1.38442	0.00383382	0.0931502
comp101174	4.37278	-1.63916	0.00383392	0.0931502
59364	3.40268	-2.641	0.00383622	0.0931502
comp13350	3.99122	-1.80266	0.00384995	0.0933644
121019	2.82942	1.52755	0.00385	0.0933644
51469	-1.84892	5.92713	0.00385851	0.0935106
comp114897	5.00413	-1.68112	0.00386275	0.0935531
comp117427	4.47609	-1.56055	0.00386785	0.0935984
comp109037	-3.98257	-1.105	0.00386959	0.0935984
21356	3.33655	-2.04858	0.00387696	0.0937164
138046	3.43908	4.89017	0.00388989	0.093942
comp117383	4.05551	-2.37687	0.00389128	0.093942
comp117619	3.40531	-0.274118	0.00389797	0.0940432
comp91158	5.34993	-2.37804	0.00390068	0.0940483
comp121289	4.04102	-0.811911	0.00390386	0.0940648
comp98917	4.25224	-1.81624	0.00391908	0.0943712
159538	6.83701	2.21984	0.00392897	0.0945488
comp77936	3.7724	-0.447719	0.00393659	0.0946316
comp119172	3.20588	3.16559	0.00393743	0.0946316
25437	5.6268	0.713728	0.00394197	0.0946802
comp120419	3.75307	-0.884984	0.00395586	0.0948868
comp107978	3.90545	-0.957302	0.00395669	0.0948868
comp122207	4.41582	0.446852	0.00395813	0.0948868
39215	-2.18897	0.929719	0.00396801	0.0950632
1109	-1.63894	6.03989	0.00398563	0.0954245
105871	3.94879	-1.03324	0.00400246	0.0957666
comp114537	3.48684	-0.138011	0.00401447	0.0959931
152158	-1.63088	5.85406	0.00404372	0.0965792
41530	3.12746	-1.06006	0.00404411	0.0965792
comp124722	5.93518	-2.0579	0.00404936	0.0966431
comp105091	5.61878	-2.10519	0.0040523	0.096652
comp112065	4.91519	0.975594	0.00405733	0.0967108
42244	2.36157	-0.256916	0.00406248	0.0967723
comp117779	5.45536	-0.806743	0.00407496	0.0970084
117204	4.36679	0.724746	0.00409241	0.097362
54630	2.00047	2.35355	0.0040954	0.0973719
comp118616	3.41255	-0.602432	0.00410688	0.0974857
comp112297	4.13596	-0.765116	0.00410794	0.0974857
100086	3.88548	2.42427	0.00410796	0.0974857
13226	5.97309	1.49922	0.00411635	0.0976235
120241	-2.38173	-0.89839	0.00412816	0.0978039
comp119832	4.23105	-1.47633	0.00412916	0.0978039
84847	-1.43713	3.3438	0.00413827	0.0979518
137974	3.09384	-1.17891	0.0041406	0.0979518
comp124313	-1.99482	8.00681	0.00414975	0.0980846
87720	-1.97251	1.63388	0.00415143	0.0980846
comp87563	4.34546	-1.53505	0.00416919	0.0983141
comp118606	4.43784	-0.925216	0.00416997	0.0983141
comp121409	5.03838	-1.40127	0.00417003	0.0983141
116280	1.78703	5.08856	0.00417349	0.0983141
53899	4.10612	1.18486	0.00417419	0.0983141
comp149554	4.40955	-1.96232	0.00418667	0.0985019
14122	-2.02378	1.12137	0.0041874	0.0985019
86292	2.48162	0.122768	0.0041945	0.0985522
comp122231	3.47437	-0.173246	0.00419477	0.0985522
7129	2.72484	1.12012	0.00419843	0.0985766
161045	-2.33423	-1.03903	0.00422558	0.0990538
41311	5.18062	-0.374911	0.00422641	0.0990538
1850	6.06504	2.29972	0.00422828	0.0990538
comp101028	5.32372	-1.77817	0.00422927	0.0990538
7386	2.82828	0.844964	0.00423326	0.099066
comp118833	4.34924	-1.00624	0.0042375	0.099066
comp106899	3.87345	-1.12809	0.00423768	0.099066
160294	2.93816	-1.69201	0.00424765	0.0992375
comp113768	4.3582	-1.40589	0.00425426	0.0992875
68460	2.4951	2.80583	0.00425507	0.0992875
comp110582	4.37427	0.922381	0.00426334	0.0994189
101466	3.6433	-1.24537	0.00427166	0.0995307
74768	3.76528	2.41484	0.00427388	0.0995307
162162	3.38749	-2.03286	0.00427606	0.0995307
comp184868	3.43856	1.16062	0.00428377	0.0995983
comp4583	4.74826	-2.31845	0.00428425	0.0995983
9533	-1.7057	3.2629	0.00428865	0.0996391
comp123987	3.6227	-0.0260435	0.00430519	0.0999616
comp100697	3.56643	-1.08881	0.00432054	0.100112
comp127552	3.58206	-2.67487	0.00432069	0.100112
43460	2.70247	2.39891	0.00432454	0.100112
35054	2.81325	1.22208	0.00432629	0.100112
comp103879	3.20112	-2.10736	0.00432738	0.100112
comp17192	4.86421	-1.76916	0.0043276	0.100112
comp117412	-1.77751	1.84035	0.00433292	0.100173
comp101383	4.98803	-2.84951	0.00434332	0.100352
142810	3.274	0.556281	0.00434698	0.100373
comp111715	3.3632	-0.102905	0.0043498	0.100373
comp112306	5.26797	-2.70302	0.00435222	0.100373
141618	2.4828	4.54013	0.00435859	0.100458
comp121519	4.99306	-1.8224	0.00436787	0.100611
comp116220	4.22142	-1.21074	0.00438672	0.100927
comp118171	-2.26448	1.63074	0.00438697	0.100927
comp118950	3.60027	-1.18795	0.00439072	0.100952
comp122715	4.00867	-0.676128	0.00439781	0.101053
53835	2.45902	-1.15952	0.00440564	0.101171
77880	5.74909	0.855016	0.00441346	0.101289
comp111696	3.74011	-1.66564	0.00442805	0.101506
108400	-1.39195	5.29467	0.0044309	0.101506
54904	4.00448	1.18472	0.00443099	0.101506
comp117626	4.56086	-1.61944	0.00443702	0.101582
123258	-1.73242	4.90397	0.00444196	0.101606
comp112940	4.36542	-0.286421	0.00444344	0.101606
comp115804	3.47474	-0.541132	0.00444783	0.101644
139542	2.61773	3.15395	0.00446872	0.102029
53909	3.22766	-0.728677	0.0044701	0.102029
comp40275	4.56793	-1.96377	0.00447556	0.102049
90718	7.17374	-2.52427	0.0044764	0.102049
comp116497	3.7654	-2.2381	0.0044952	0.102416
25538	4.36795	-2.04335	0.00450732	0.102558
108424	-1.80311	3.35643	0.00450791	0.102558
comp108837	5.13533	-1.51031	0.00450975	0.102558
20762	-1.47708	4.65562	0.00451233	0.102558
comp113083	4.41413	-1.72066	0.00453845	0.103073
99523	3.13797	5.41173	0.00454043	0.103073
comp112513	3.55585	0.785132	0.00455349	0.103245
comp105759	3.95377	-1.94855	0.00455352	0.103245
comp117627	3.34632	-0.37472	0.00456801	0.103406
comp104437	2.93156	3.59106	0.00456939	0.103406
comp114124	4.18663	-1.23311	0.00457067	0.103406
comp113535	4.3567	-0.887236	0.00457293	0.103406
comp34554	3.21241	1.81118	0.00457434	0.103406
comp112305	3.51057	-1.51643	0.00458622	0.103589
63908	-1.63315	3.92183	0.00458796	0.103589
112096	4.9015	-1.93532	0.00459581	0.103667
comp113125	4.05945	-2.24635	0.00459951	0.103667
13043	2.1449	0.593765	0.00459967	0.103667
108616	-2.18177	-0.217299	0.00460255	0.10367
comp111650	3.88036	-2.07301	0.00461013	0.103779
comp99797	3.69623	-0.424908	0.00461721	0.103814
comp122840	4.56703	-0.884287	0.00461723	0.103814
37736	5.91112	-2.10071	0.00461996	0.103814
comp117295	-1.49728	3.96105	0.00462938	0.103964
145048	-2.65114	0.888981	0.00463871	0.104092
comp107900	3.97116	-1.4976	0.00464063	0.104092
comp117505	4.22799	-2.06414	0.00464894	0.104197
127107	-1.3348	4.22365	0.00465085	0.104197
105611	-2.16768	0.555921	0.00465792	0.104215
comp226079	4.67977	-2.36157	0.00465859	0.104215
19757	-1.87491	1.29507	0.00465993	0.104215
comp97733	4.38461	-2.5749	0.00466637	0.104235
comp86217	5.08752	-2.2583	0.00466749	0.104235
56538	2.1939	2.48305	0.00467153	0.104235
52530	3.2025	3.98663	0.00467679	0.104235
80842	4.43335	-1.31455	0.0046773	0.104235
comp108003	5.49434	-2.23926	0.00467746	0.104235
comp89683	4.62671	-1.91147	0.00469359	0.104503
comp114569	4.26789	-1.53636	0.00469623	0.104503
54592	3.4505	1.50782	0.0046978	0.104503
136740	2.31073	0.176513	0.00470223	0.104536
comp113373	4.32491	-1.42096	0.00470713	0.104536
comp63773	5.66124	-1.29449	0.00470759	0.104536
11566	2.34628	0.845599	0.0047169	0.104603
100473	-1.95098	1.40333	0.00472091	0.104603
comp123807	4.125	0.556257	0.00472111	0.104603
29697	4.70695	-0.301928	0.00472174	0.104603
122371	4.5252	-0.660158	0.00473879	0.104919
comp114271	4.4189	-2.1668	0.00474172	0.104922
comp122281	4.30219	-1.79045	0.00475159	0.105079
comp111330	3.23933	-1.23685	0.00475727	0.105126
57860	1.9981	3.01277	0.00475932	0.105126
comp167095	4.57657	-2.07665	0.00476754	0.105246
comp114131	4.07374	-1.93408	0.00477425	0.105289
112092	4.05612	0.641609	0.00477504	0.105289
comp116766	3.3613	-0.812316	0.00478022	0.10534
comp109125	3.40235	-0.427069	0.00478398	0.10534
comp157741	5.24234	-1.84169	0.00478575	0.10534
comp101042	3.29172	-1.50542	0.00480426	0.105579
comp113956	4.29265	-1.55806	0.00480464	0.105579
comp113809	6.26379	-3.18826	0.00480505	0.105579
comp115593	3.1105	2.21617	0.00481698	0.105759
67621	2.21526	5.09793	0.00481885	0.105759
117272	3.14996	3.66772	0.00482442	0.10578
133370	2.33144	5.20917	0.00482542	0.10578
110564	4.75632	4.46262	0.00483005	0.10582
comp94385	2.38417	5.06856	0.00483884	0.105951
comp122000	3.33085	-0.0628076	0.00484344	0.105989
comp115013	4.09111	-1.24917	0.00484621	0.105989
101798	3.94023	-2.48195	0.00486301	0.106295
comp119866	4.69461	-0.530261	0.00487105	0.106368
comp121386	3.89491	-0.137622	0.00487201	0.106368
comp59534	4.19088	-2.1292	0.00487659	0.106406
comp115227	4.08721	-1.37655	0.00488828	0.1066
comp109331	5.28728	-2.71209	0.00490212	0.10684
comp97365	4.57156	-2.03104	0.00491263	0.107007
100890	2.79363	3.34515	0.00494697	0.107692
121863	3.51138	-0.399937	0.00496115	0.107939
comp121010	2.3779	3.83073	0.00496905	0.108048
114431	3.46454	-2.49559	0.00498115	0.108213
comp105238	3.75951	-1.45852	0.00498456	0.108213
comp123480	3.50283	-0.139536	0.00498524	0.108213
10675	-2.07844	3.73438	0.00499939	0.108457
comp111998	3.95198	-1.626	0.00500344	0.10847
comp114766	4.66581	-2.36195	0.00500571	0.10847
comp120454	3.35275	-0.0497326	0.00501097	0.108521
59609	4.2847	6.41896	0.0050183	0.108594
comp119104	4.7528	-1.02997	0.00502281	0.108594
comp121942	3.94828	-0.101565	0.00502511	0.108594
96092	2.34514	1.80352	0.00502588	0.108594
57576	-1.79545	2.3929	0.00503023	0.108626
150378	3.96275	-2.3958	0.00503631	0.108638
comp122128	3.5019	-1.59693	0.00503657	0.108638
comp119926	3.92005	-1.00457	0.00504192	0.108691
comp89319	3.84745	-1.43451	0.0050538	0.108809
comp132270	3.93365	-2.73614	0.00505389	0.108809
comp103035	3.82461	-1.48376	0.00505604	0.108809
comp119090	2.63842	2.80827	0.00506248	0.108885
102633	5.53453	-0.90781	0.00507588	0.108994
comp86176	3.52202	-1.83356	0.0050762	0.108994
134466	1.98692	3.163	0.00507743	0.108994
3936	2.4618	0.489502	0.00507912	0.108994
comp113635	3.74591	-2.01143	0.00509176	0.109142
110216	3.68375	-1.95274	0.0050918	0.109142
comp118088	3.42749	-0.51071	0.00510408	0.109343
comp61342	4.55617	-2.62995	0.00511677	0.109552
comp34829	4.27218	-2.64655	0.00512664	0.109701
comp113307	4.80352	-1.87828	0.00514801	0.110057
81284	2.17176	5.91257	0.00514911	0.110057
79786	-2.97447	-2.73111	0.00516178	0.110264
comp114930	3.21901	-0.760434	0.00516464	0.110264
94496	-1.50994	5.01515	0.00517072	0.110282
comp123642	4.16432	0.627342	0.00517137	0.110282
37635	-1.66821	4.54706	0.00518768	0.110568
159790	-1.97257	1.52005	0.00519452	0.110641
71624	2.33921	5.02838	0.00519699	0.110641
comp115648	4.0251	-1.57126	0.00520219	0.110647
comp3607	3.77295	-0.874808	0.00520315	0.110647
comp108038	3.93963	-1.46682	0.00521175	0.110767
65901	-1.57134	3.24211	0.00521851	0.110839
comp83344	3.0409	2.34591	0.00522337	0.110839
comp119262	3.41602	1.85701	0.00522397	0.110839
comp115043	3.5626	-2.01694	0.00522848	0.110873
comp47869	4.90333	-2.98395	0.00524929	0.111183
comp78979	4.09001	-1.84961	0.00525104	0.111183
comp85787	4.40298	-1.52425	0.00525275	0.111183
comp107277	4.44302	-2.34079	0.00525491	0.111183
comp118135	3.94634	-1.11738	0.00527639	0.111523
comp113898	4.24857	-1.32826	0.00527757	0.111523
31061	1.83919	4.48659	0.00527989	0.111523
comp116805	3.55887	0.155438	0.00529079	0.111568
comp118926	4.95361	-1.86574	0.00529093	0.111568
comp29986	3.74418	-0.200376	0.00529134	0.111568
comp185285	4.96206	-1.73764	0.00529749	0.111568
comp94568	3.39081	-0.127916	0.00529916	0.111568
107361	2.40748	0.134016	0.00530111	0.111568
comp89558	4.21544	-2.08584	0.00530273	0.111568
35316	3.18328	-1.99545	0.00530849	0.111626
115288	2.6584	1.85378	0.00532158	0.111729
comp106774	3.67029	-1.57987	0.00532205	0.111729
71249	-1.72228	4.45232	0.00532226	0.111729
comp121150	3.12782	-0.994861	0.00533098	0.11185
122111	2.67695	0.542136	0.00534917	0.112148
comp89213	3.04356	2.8106	0.00535117	0.112148
9151	6.02788	2.91737	0.0053892	0.112882
75868	2.8808	1.292	0.00539462	0.112933
20233	-1.94482	5.27194	0.00540848	0.11316
9	-1.70518	10.0308	0.00542238	0.113332
comp76729	4.33879	-2.7713	0.00542269	0.113332
comp123340	3.14951	0.183831	0.00542601	0.113338
comp106060	3.88147	-2.03566	0.0054338	0.113438
110036	-1.79983	4.40376	0.00544059	0.113517
62804	3.89756	0.0102358	0.00544753	0.113599
88354	-1.81683	1.7417	0.00545447	0.11368
80025	3.78837	-1.44794	0.00546755	0.113846
comp83855	3.57512	-2.39517	0.00547095	0.113846
comp108076	4.24256	-1.49269	0.0054715	0.113846
comp123446	3.61987	1.80156	0.00547604	0.113859
138568	2.85449	-1.91128	0.00547815	0.113859
comp95935	3.41293	-2.07363	0.00548639	0.113967
comp107126	2.86872	1.83932	0.00548983	0.113976
comp121715	3.68	-0.942156	0.00550675	0.114219
18538	3.04515	-1.68635	0.00550905	0.114219
97758	8.20022	7.14466	0.00551652	0.114219
comp112716	4.09315	-1.1733	0.00551921	0.114219
29625	4.83276	-1.54595	0.00552043	0.114219
comp79119	3.79905	-1.77495	0.00553163	0.114219
128938	2.35491	-0.317377	0.00553207	0.114219
50030	4.89737	-0.873559	0.00553801	0.114219
comp95789	4.63282	-1.01082	0.00553824	0.114219
112279	3.96182	-0.505513	0.0055392	0.114219
136120	2.80095	7.64575	0.00553976	0.114219
comp78538	4.45595	-2.50917	0.00554155	0.114219
46671	2.58917	-0.956025	0.00554216	0.114219
comp143300	4.73473	-2.25982	0.00554402	0.114219
132408	2.4614	0.964516	0.00556028	0.114439
comp120340	3.04452	1.2518	0.00556077	0.114439
comp114741	3.5159	-0.869769	0.00557609	0.114579
89674	-1.63925	1.48997	0.00557721	0.114579
comp104609	3.63564	-0.44312	0.00557766	0.114579
129538	5.01672	1.10779	0.0055797	0.114579
comp122852	3.57389	-0.0719247	0.00559104	0.114657
comp122570	2.94908	0.912638	0.00559128	0.114657
73332	3.70677	-2.25385	0.00559265	0.114657
81031	3.10959	-0.990461	0.00559678	0.114679
40652	3.41368	-2.00379	0.00560555	0.114796
comp118444	3.95929	2.76675	0.0056153	0.114806
111738	1.95561	4.60078	0.00561737	0.114806
comp79768	4.05464	-2.20673	0.00562351	0.114806
142356	-2.58936	-2.7326	0.00562892	0.114806
comp114587	3.83832	-1.92927	0.00563112	0.114806
comp119522	2.14455	3.64616	0.00563165	0.114806
comp114681	3.57297	-0.913478	0.00563338	0.114806
comp118046	3.81675	-2.04382	0.00563481	0.114806
37222	-1.54643	6.72255	0.00563579	0.114806
comp105742	3.43358	-0.278915	0.0056365	0.114806
comp122588	3.18368	-0.264233	0.0056431	0.114878
45847	1.78733	5.29057	0.00564837	0.114923
10288	-1.6463	6.24199	0.00565592	0.115015
comp240271	5.09607	-1.72925	0.00566634	0.115165
comp108970	4.29692	-2.04487	0.00566944	0.115165
comp121568	3.31302	-1.2442	0.00568763	0.115383
comp118500	3.13823	1.87077	0.00569244	0.115383
comp113387	3.81858	-0.795645	0.00569538	0.115383
123093	3.76625	-0.996761	0.00569658	0.115383
comp101290	3.52338	-2.12262	0.00569811	0.115383
comp106893	3.49486	-1.12928	0.00569856	0.115383
comp77018	3.32369	-2.44855	0.00570368	0.115425
139058	-1.21144	6.68753	0.00571043	0.1155
127984	1.78057	5.29729	0.0057261	0.115755
156198	-1.49654	8.07422	0.00573051	0.115781
4779	2.34842	3.13124	0.00575443	0.116202
comp76393	3.56404	-0.0790147	0.00576111	0.116275
50401	3.84584	-2.65405	0.00576989	0.11639
comp170543	4.21435	-2.12201	0.00577419	0.116414
comp96427	4.67686	0.0627145	0.0057816	0.116486
comp102928	4.4143	-2.1721	0.00578537	0.116486
26420	6.67237	-2.88707	0.00578701	0.116486
comp120941	3.98742	-0.792337	0.00579631	0.11661
127986	2.12679	5.45789	0.00580743	0.116772
83022	2.91671	0.135135	0.00582266	0.116994
comp122574	3.25565	0.864154	0.00582469	0.116994
comp117498	3.20369	-0.766548	0.00582832	0.117004
58064	3.3006	-1.6012	0.00583979	0.117172
comp121888	3.0353	-0.786887	0.00585245	0.117308
comp87170	-1.72064	2.36367	0.00585404	0.117308
comp15270	3.607	-2.73792	0.00585592	0.117308
88365	-1.47792	4.54298	0.00586284	0.117385
comp40043	4.37747	-2.44751	0.00587497	0.117565
50620	-3.16626	-0.699257	0.00588246	0.117652
104739	5.00513	6.18092	0.00588615	0.117664
40844	-1.80647	1.55757	0.00589456	0.117769
comp11291	4.52822	-2.41537	0.00589855	0.117786
comp124183	4.98662	-1.81344	0.00590487	0.11785
comp120745	3.50772	3.06348	0.00591453	0.11798
comp88119	4.03362	-1.56653	0.00591906	0.118008
comp98794	3.10093	1.09562	0.00592505	0.118041
comp117695	3.70411	-1.71735	0.00592699	0.118041
comp26004	4.69329	-2.19851	0.00593137	0.118066
108130	4.93146	-0.157524	0.00594611	0.118282
comp110196	3.7434	-1.0648	0.00594847	0.118282
comp119463	3.46219	-0.225429	0.00595551	0.118359
61233	4.04562	-1.12769	0.00595869	0.11836
comp112265	3.85532	-0.795644	0.0059626	0.118375
32751	-2.83744	2.21998	0.00597947	0.118647
comp119689	4.60291	-0.717496	0.00599886	0.118969
comp116945	3.74842	-0.370504	0.00601325	0.119192
comp116232	4.49889	-1.90514	0.0060168	0.1192
85352	5.21206	-0.633248	0.00602681	0.119335
comp116251	3.74424	-1.46855	0.0060411	0.119442
93316	2.66921	2.37491	0.00604212	0.119442
comp173186	4.36841	-2.26144	0.0060428	0.119442
comp836	4.53004	-2.47923	0.00604556	0.119442
comp98911	4.62969	-1.80868	0.00604805	0.119442
comp119585	3.91737	-2.37049	0.00605204	0.119458
comp114284	3.20818	-0.664615	0.00606195	0.119591
comp114586	4.12981	-0.79399	0.00607649	0.119815
comp117557	3.48204	-0.62329	0.00609125	0.119851
22282	-1.77597	4.7066	0.00609354	0.119851
141318	2.77414	0.46276	0.00609861	0.119851
125354	6.81931	11.2509	0.00610029	0.119851
comp112365	4.64903	-1.15978	0.00610093	0.119851
74489	5.58358	-2.45627	0.00610255	0.119851
comp81804	3.1629	1.8685	0.00610257	0.119851
comp108462	4.47716	-2.08079	0.0061053	0.119851
comp121398	3.69325	4.08394	0.00610696	0.119851
comp25314	3.25834	-0.164884	0.00611355	0.119894
69415	5.04948	-0.799948	0.00611551	0.119894
comp110140	3.35537	-1.49719	0.00612566	0.120031
comp99708	6.50945	-3.06105	0.00613361	0.120124
comp115187	3.837	-1.56976	0.00614381	0.120261
80528	6.70081	-2.89371	0.00615023	0.12031
83356	2.75254	0.463777	0.00615272	0.12031
comp114232	4.55871	0.649781	0.006156	0.120312
comp19417	3.04495	0.337997	0.00619577	0.120947
comp107515	3.32921	1.54796	0.00619731	0.120947
comp111165	3.93783	-1.97985	0.00619813	0.120947
comp104421	3.81562	-2.05139	0.00621789	0.121255
comp123992	2.68624	0.662336	0.00622159	0.121255
81317	2.55566	3.74774	0.0062236	0.121255
comp29959	3.19606	1.36742	0.00622681	0.121255
comp32204	4.28475	-2.13853	0.00623023	0.121259
comp101946	5.39196	-2.30085	0.00623891	0.121311
comp99306	3.71534	-1.96468	0.00623934	0.121311
134311	-1.85447	3.13312	0.00624376	0.121334
12097	2.95552	2.54019	0.00625744	0.121538
comp113657	4.66017	-1.95188	0.00628258	0.121963
comp121612	3.688	-1.04633	0.0062874	0.121994
129268	2.62722	1.14502	0.00629845	0.122083
84389	1.98475	1.32876	0.00629849	0.122083
comp123818	3.81902	-0.419991	0.00630207	0.12209
comp94719	3.33829	-0.789713	0.00631127	0.12215
81929	4.08936	1.27033	0.00631256	0.12215
96496	-1.96541	2.48521	0.0063149	0.12215
127822	-2.01478	-1.11675	0.00631863	0.122159
160849	4.81111	-1.74913	0.00634087	0.122526
comp77673	4.40062	-2.43135	0.0063495	0.12263
138136	3.05352	-0.914314	0.00635296	0.122634
comp116902	2.70438	1.59793	0.0063692	0.122884
comp111015	3.15359	1.37652	0.00637399	0.122914
104519	2.79335	-0.555409	0.00638173	0.123
79185	2.15749	2.37454	0.00639931	0.123276
comp109404	3.0755	-1.34144	0.0064073	0.123367
comp108260	4.65435	-2.4677	0.00642361	0.123618
155601	2.53395	5.11424	0.00644072	0.123766
comp32521	3.81099	3.22955	0.00644738	0.123766
45390	3.0593	3.39417	0.00644802	0.123766
comp116469	3.50097	-1.01952	0.00644901	0.123766
148859	3.23687	-2.80212	0.00645083	0.123766
61798	-1.74617	3.67566	0.00645105	0.123766
6205	4.51301	-0.657796	0.00647126	0.124091
comp81622	3.53907	-0.21796	0.00647486	0.124097
112996	2.77127	1.67696	0.00647867	0.124106
155741	-1.72605	4.08879	0.00650433	0.124494
comp106658	4.46781	-1.49634	0.00650552	0.124494
comp123729	3.03707	0.356445	0.00653152	0.124769
comp185464	4.0495	0.969113	0.00653581	0.124769
128670	2.25741	5.19623	0.00653589	0.124769
comp108513	3.5307	-2.71917	0.00653645	0.124769
119517	6.35552	-3.13735	0.00653646	0.124769
126999	-1.58898	7.08791	0.00654062	0.124785
comp119667	3.14793	-0.575144	0.00654623	0.124798
145396	2.56135	4.51998	0.00654792	0.124798
comp112383	5.53514	-0.696548	0.00656039	0.124929
55216	-1.94215	1.46476	0.0065657	0.124929
62465	-1.52063	3.00305	0.00656709	0.124929
comp115608	4.95622	-1.33515	0.00656805	0.124929
comp118149	2.78278	5.41006	0.00658115	0.125018
118220	3.26092	0.616998	0.00658445	0.125018
67366	-1.4841	5.82175	0.00658715	0.125018
comp116927	3.25953	1.93261	0.0065889	0.125018
81638	-1.60472	3.3581	0.00658931	0.125018
79774	3.60019	-0.615291	0.00659409	0.125028
76126	4.87451	2.61443	0.00659648	0.125028
69320	2.31675	2.30022	0.00660041	0.125039
46386	2.86826	1.6659	0.00661651	0.125281
comp87555	5.9743	0.979452	0.00662275	0.125296
89587	-2.34629	-1.1099	0.00662392	0.125296
6017	2.5357	4.36519	0.00666623	0.126033
139702	2.66697	-1.2202	0.00666976	0.126036
comp106147	3.12322	0.416784	0.00667927	0.126153
comp232302	3.82061	-2.57567	0.00668597	0.126216
comp98600	3.14518	0.350164	0.00669179	0.126262
comp98075	2.88865	1.27698	0.00670231	0.126397
14349	2.57526	0.381622	0.00671316	0.126513
comp87395	2.85283	2.1825	0.0067182	0.126513
13141	-1.49911	4.03193	0.00671849	0.126513
comp76269	4.11005	-2.00854	0.00674998	0.127042
[truncated: 35,662 more rows]
