# Supplementary material for: Differential gene expression in Varroa jacobsoni mites following a host shift to European honey bees (Apis mellifera)
Source: BMC Genomics. 2016 Nov 16;17:926. doi: 10.1186/s12864-016-3130-3 (PMC5112721; doi:10.1186/s12864-016-3130-3)
Supplement: Additional file 5: Table S5. — GO terms significantly over-represented in mite genes that are down-regulated in the A. mellifera host, cluster 1 (23 genes). (XLS 43 kb) [file 12864_2016_3130_MOESM5_ESM.xls]

## Sheet: Sheet1
Table S5. Enriched GO terms in mite genes that are down-regulated in the A. mellifera host, cluster 1 (23 genes)
Gene id	GO-ID	Term	Category	P-Value	Am-Down seq. count*	Ref seq. count**
comp123359	GO:0060237	regulation of fungal-type cell wall organization	P	0.000611	1	1
	GO:0061332	Malpighian tubule bud morphogenesis	P	0.00183	1	5
	GO:0031505	fungal-type cell wall organization	P	0.00427	1	13
	GO:0060572	morphogenesis of an epithelial bud	P	0.00549	1	17
	GO:0072079	nephron tubule formation	P	0.00549	1	17
	GO:0060571	morphogenesis of an epithelial fold	P	0.00701	1	22
	GO:0071852	fungal-type cell wall organization or biogenesis	P	0.00731	1	23
	GO:0072078	nephron tubule morphogenesis	P	0.00731	1	23
	GO:0007400	neuroblast fate determination	P	0.00913	1	29
	GO:0071555	cell wall organization	P	0.00913	1	29
	GO:0045229	external encapsulating structure organization	P	0.00974	1	31
comp84959, comp123359	GO:0000978	RNA polymerase II core promoter proximal region sequence-specific DNA binding	F	0.000102	2	56
comp84959, comp123359	GO:0000987	core promoter proximal region sequence-specific DNA binding	F	0.000181	2	75
comp84959, comp123359	GO:0001159	core promoter proximal region DNA binding	F	0.000195	2	78
comp84959, comp123359	GO:0048546	digestive tract morphogenesis	P	0.00044	2	118
comp84959, comp123359	GO:0003705	RNA polymerase II distal enhancer sequence-specific DNA binding transcription factor activity	F	0.000549	2	132
comp84959, comp123359	GO:0000977	RNA polymerase II regulatory region sequence-specific DNA binding	F	0.000697	2	149
comp84959, comp123359	GO:0001012	RNA polymerase II regulatory region DNA binding	F	0.000782	2	158
comp84959, comp123359	GO:0048565	digestive tract development	P	0.00138	2	211
comp84959, comp123359	GO:0055123	digestive system development	P	0.00161	2	228
comp84959, comp123359	GO:0000976	transcription regulatory region sequence-specific DNA binding	F	0.00171	2	235
comp84959	GO:0031315	extrinsic component of mitochondrial outer membrane	C	0.00275	1	8
comp84959, comp123359	GO:0000981	sequence-specific DNA binding RNA polymerase II transcription factor activity	F	0.00322	2	324
comp84959	GO:0048484	enteric nervous system development	P	0.00336	1	10
comp84959, comp123359	GO:0048863	stem cell differentiation	P	0.00514	2	411
comp84959, comp123359	GO:0044212	transcription regulatory region DNA binding	F	0.00567	2	432
comp84959, comp123359	GO:0000975	regulatory region DNA binding	F	0.00575	2	435
comp84959, comp123359	GO:0001067	regulatory region nucleic acid binding	F	0.00575	2	435
comp84959	GO:0002052	positive regulation of neuroblast proliferation	P	0.00579	1	18
comp84959	GO:2001222	regulation of neuron migration	P	0.0064	1	20
comp84959, comp123359	GO:0040012	regulation of locomotion	P	0.00675	2	472
comp84959, comp123359	GO:0008134	transcription factor binding	F	0.00794	2	513
comp84959	GO:0031312	extrinsic component of organelle membrane	C	0.00822	1	26
comp84959, comp123359	GO:0043565	sequence-specific DNA binding	F	0.0085	2	531
comp84959	GO:0030318	melanocyte differentiation	P	0.00853	1	27
comp84959, comp123359	GO:0000122	negative regulation of transcription from RNA polymerase II promoter	P	0.0092	2	553
Fisher’s exact test showing. GO terms enriched in mite genes that are down-regulated in A. mellifera host.
* 23 genes in test set
** number of times the GO was identified in reference set of ~37661 genes
Rows in bold highlight the GO terms decribed in in Table 2.4 in main text.
