# Supplementary material for: Differential gene expression in Varroa jacobsoni mites following a host shift to European honey bees (Apis mellifera)
Source: BMC Genomics. 2016 Nov 16;17:926. doi: 10.1186/s12864-016-3130-3 (PMC5112721; doi:10.1186/s12864-016-3130-3)
Supplement: Additional file 6: Table S6. — Genes that had a significant Blastx similarity hit (e-value ≤ 1e-06) to the M. occidentalis predicted peptideds (cluster 1). Table S8. Genes that had a significant Blastx similarity hit (e-value ≤ 1e-06) to the M. occidentalis predicted peptideds (cluster 2). Table S10. Genes that had a significant Blastx similarity hit (e-value ≤ 1e-06) to the M. occidentalis predicted peptideds (cluster 3). (XLSX 45 kb) [file 12864_2016_3130_MOESM6_ESM.xlsx]

## Sheet: Table S6
Table S6. Genes that had a significant Blastx similarity hit (e-value ≤ 1e-06) to the M. occidentalis predicted peptideds (cluster 1).
Gene id	Transcript id	Metaseiulus_id	evalue	Descriptions
15588	vjcomp121813_c0_seq4	gi|391343759|ref|XP_003746173.1|	0	gi|391343759|ref|XP_003746173.1| PREDICTED: uncharacterized protein LOC100897640 [Metaseiulus occidentalis]
57676	vjasmbl_24393	gi|391333168|ref|XP_003740993.1|	3e-09	gi|391333168|ref|XP_003740993.1| PREDICTED: uncharacterized protein LOC100904700 [Metaseiulus occidentalis]
140449	vjasmbl_182939	gi|391327107|ref|XP_003738048.1|	3e-35	gi|391327107|ref|XP_003738048.1| PREDICTED: disintegrin and metalloproteinase domain-containing protein 23-like [Metaseiulus occidentalis]
comp123359	vjcomp123359_c0_seq1	gi|391333963|ref|XP_003741379.1|	4e-16	gi|391333963|ref|XP_003741379.1| PREDICTED: zinc finger protein 287-like [Metaseiulus occidentalis]
comp84959	vjcomp84959_c0_seq1	gi|391326897|ref|XP_003737946.1|	3e-56	gi|391326897|ref|XP_003737946.1| PREDICTED: uncharacterized protein LOC100899948 [Metaseiulus occidentalis]

## Sheet: Table S8
Table S8. Genes that had a significant Blastx similarity hit (e-value ≤ 1e-06) to the M. occidentalis predicted peptideds (cluster 2).
Gene id	Transcript id	Metaseiulus_id	evalue	Descriptions
comp111872	vjcomp111872_c0_seq1	gi|391333092|ref|XP_003740956.1|	0	gi|391333092|ref|XP_003740956.1| PREDICTED: vigilin [Metaseiulus occidentalis]
comp114356	vjcomp114356_c0_seq1	gi|391327166|ref|XP_003738076.1|	0	gi|391327166|ref|XP_003738076.1| PREDICTED: succinate dehydrogenase [ubiquinone] flavoprotein subunit, mitochondrial-like [Metaseiulus occidentalis]
comp115576	vjcomp115576_c0_seq2	gi|391337107|ref|XP_003742915.1|	0	gi|391337107|ref|XP_003742915.1| PREDICTED: tyrosine-protein kinase Src64B-like [Metaseiulus occidentalis]
comp118602	vjcomp118602_c11_seq1	gi|391332705|ref|XP_003740771.1|	0	gi|391332705|ref|XP_003740771.1| PREDICTED: serine/threonine-protein kinase tricorner-like [Metaseiulus occidentalis]
comp119499	vjcomp119499_c0_seq1	gi|391326488|ref|XP_003737746.1|	0	gi|391326488|ref|XP_003737746.1| PREDICTED: mannose-1-phosphate guanyltransferase beta-like [Metaseiulus occidentalis]
comp122795	vjcomp122795_c1_seq1	gi|391342978|ref|XP_003745792.1|	0	gi|391342978|ref|XP_003745792.1| PREDICTED: endoplasmin-like [Metaseiulus occidentalis]
comp4057	vjcomp4057_c0_seq1	gi|391331182|ref|XP_003740029.1|	0	gi|391331182|ref|XP_003740029.1| PREDICTED: putative glycerol kinase 3-like [Metaseiulus occidentalis]
comp96641	vjcomp96641_c0_seq1	gi|391330116|ref|XP_003739510.1|	0	gi|391330116|ref|XP_003739510.1| PREDICTED: 6-phosphofructo-2-kinase/fructose-2,6-bisphosphatase-like [Metaseiulus occidentalis]
comp100381	vjcomp100381_c0_seq2	gi|391325933|ref|XP_003737481.1|	2e-178	gi|391325933|ref|XP_003737481.1| PREDICTED: DNA polymerase delta catalytic subunit-like [Metaseiulus occidentalis]
comp119113	vjcomp119113_c1_seq1	gi|391327351|ref|XP_003738165.1|	3e-158	gi|391327351|ref|XP_003738165.1| PREDICTED: moesin/ezrin/radixin homolog 1-like [Metaseiulus occidentalis]
comp31215	vjcomp31215_c0_seq1	gi|391328170|ref|XP_003738563.1|	3e-144	gi|391328170|ref|XP_003738563.1| PREDICTED: isocitrate dehydrogenase [NAD] subunit gamma, mitochondrial-like [Metaseiulus occidentalis]
comp110227	vjcomp110227_c0_seq1	gi|391341968|ref|XP_003745296.1|	1e-128	gi|391341968|ref|XP_003745296.1| PREDICTED: major facilitator superfamily domain-containing protein 1-like [Metaseiulus occidentalis]
comp93012	vjcomp93012_c0_seq1	gi|391331782|ref|XP_003740321.1|	1e-124	gi|391331782|ref|XP_003740321.1| PREDICTED: ankyrin repeat and BTB/POZ domain-containing protein 2-like [Metaseiulus occidentalis]
comp92378	vjcomp92378_c0_seq1	gi|391328939|ref|XP_003738939.1|	4e-124	gi|391328939|ref|XP_003738939.1| PREDICTED: methionine--tRNA ligase, cytoplasmic-like, partial [Metaseiulus occidentalis]
comp13395	vjcomp13395_c0_seq1	gi|391325285|ref|XP_003737169.1|	8e-116	gi|391325285|ref|XP_003737169.1| PREDICTED: phospholipase A-2-activating protein-like [Metaseiulus occidentalis]
comp122106	vjcomp122106_c1_seq2	gi|391326409|ref|XP_003737709.1|	1e-103	gi|391326409|ref|XP_003737709.1| PREDICTED: ras-related protein Rap-1b-like [Metaseiulus occidentalis]
comp108555	vjcomp108555_c0_seq2	gi|391327389|ref|XP_003738183.1|	2e-103	gi|391327389|ref|XP_003738183.1| PREDICTED: niemann-Pick C1 protein-like [Metaseiulus occidentalis]
comp122241	vjcomp122241_c1_seq1	gi|391336390|ref|XP_003742564.1|	3e-101	gi|391336390|ref|XP_003742564.1| PREDICTED: BMP-binding endothelial regulator protein-like [Metaseiulus occidentalis]
comp81357	vjcomp81357_c0_seq1	gi|391339696|ref|XP_003744183.1|	2e-98	gi|391339696|ref|XP_003744183.1| PREDICTED: thioredoxin-like protein 4A-like [Metaseiulus occidentalis]
comp122353	vjcomp122353_c1_seq1	gi|391339720|ref|XP_003744195.1|	2e-97	gi|391339720|ref|XP_003744195.1| PREDICTED: disks large 1 tumor suppressor protein-like [Metaseiulus occidentalis]
comp121908	vjcomp121908_c3_seq1	gi|391326017|ref|XP_003737522.1|	3e-96	gi|391326017|ref|XP_003737522.1| PREDICTED: LOW QUALITY PROTEIN: tyrosine-protein phosphatase Lar-like [Metaseiulus occidentalis]
comp98695	vjcomp98695_c0_seq1	gi|391347382|ref|XP_003747942.1|	3e-91	gi|391347382|ref|XP_003747942.1| PREDICTED: membrane-bound O-acyltransferase domain-containing protein 2-like [Metaseiulus occidentalis]
comp106174	vjcomp106174_c0_seq1	gi|391329086|ref|XP_003739008.1|	4e-91	gi|391329086|ref|XP_003739008.1| PREDICTED: histone H3.3-like [Metaseiulus occidentalis]
comp114292	vjcomp114292_c0_seq1	gi|391335223|ref|XP_003741995.1|	8e-88	gi|391335223|ref|XP_003741995.1| PREDICTED: NAD-dependent protein deacetylase sirtuin-6-like [Metaseiulus occidentalis]
comp39789	vjcomp39789_c0_seq1	gi|391327996|ref|XP_003738479.1|	1e-80	gi|391327996|ref|XP_003738479.1| PREDICTED: Golgi SNAP receptor complex member 1-like [Metaseiulus occidentalis]
comp97090	vjcomp97090_c0_seq1	gi|391347183|ref|XP_003747844.1|	2e-72	gi|391347183|ref|XP_003747844.1| PREDICTED: delta-like protein B-like [Metaseiulus occidentalis]
comp66928	vjcomp66928_c0_seq1	gi|391335032|ref|XP_003741901.1|	7e-71	gi|391335032|ref|XP_003741901.1| PREDICTED: cytosolic Fe-S cluster assembly factor nubp1-like [Metaseiulus occidentalis]
comp117955	vjcomp117955_c0_seq1	gi|391339807|ref|XP_003744238.1|	1e-70	gi|391339807|ref|XP_003744238.1| PREDICTED: galactosylgalactosylxylosylprotein 3-beta-glucuronosyltransferase 3-like [Metaseiulus occidentalis]
comp106834	vjcomp106834_c0_seq2	gi|391337811|ref|XP_003743258.1|	4e-70	gi|391337811|ref|XP_003743258.1| PREDICTED: uncharacterized protein LOC100903837 [Metaseiulus occidentalis]
comp121466	vjcomp121466_c3_seq3	gi|391342478|ref|XP_003745547.1|	6e-70	gi|391342478|ref|XP_003745547.1| PREDICTED: protein yippee-like 2-like [Metaseiulus occidentalis]
comp122025	vjcomp122025_c0_seq1	gi|391346820|ref|XP_003747666.1|	2e-67	gi|391346820|ref|XP_003747666.1| PREDICTED: V-type proton ATPase 16 kDa proteolipid subunit-like [Metaseiulus occidentalis]
comp122736	vjcomp122736_c0_seq8	gi|391336663|ref|XP_003742698.1|	4e-66	gi|391336663|ref|XP_003742698.1| PREDICTED: sushi, von Willebrand factor type A, EGF and pentraxin domain-containing protein 1-like [Metaseiulus occidentalis]
comp115549	vjcomp115549_c0_seq1	gi|391338778|ref|XP_003743732.1|	6e-65	gi|391338778|ref|XP_003743732.1| PREDICTED: phospholipase DDHD2 [Metaseiulus occidentalis]
comp119257	vjcomp119257_c0_seq2	gi|391333088|ref|XP_003740954.1|	3e-62	gi|391333088|ref|XP_003740954.1| PREDICTED: nidogen-1-like [Metaseiulus occidentalis]
comp109411	vjcomp109411_c0_seq1	gi|391339865|ref|XP_003744267.1|	2e-61	gi|391339865|ref|XP_003744267.1| PREDICTED: translocating chain-associated membrane protein 1-like 1-like [Metaseiulus occidentalis]
comp50923	vjcomp50923_c0_seq1	gi|391333973|ref|XP_003741384.1|	1e-58	gi|391333973|ref|XP_003741384.1| PREDICTED: 12 kDa FK506-binding protein-like [Metaseiulus occidentalis]
comp84161	vjcomp84161_c0_seq2	gi|391326599|ref|XP_003737800.1|	1e-58	gi|391326599|ref|XP_003737800.1| PREDICTED: WD repeat-containing protein 13-like [Metaseiulus occidentalis]
comp106792	vjcomp106792_c0_seq1	gi|391346816|ref|XP_003747664.1|	1e-56	gi|391346816|ref|XP_003747664.1| PREDICTED: prefoldin subunit 3-like [Metaseiulus occidentalis]
comp8036	vjcomp8036_c0_seq2	gi|391344659|ref|XP_003746613.1|	2e-51	gi|391344659|ref|XP_003746613.1| PREDICTED: vacuolar protein sorting-associated protein VTA1 homolog [Metaseiulus occidentalis]
comp123221	vjcomp123221_c0_seq4	gi|391342303|ref|XP_003745460.1|	4e-49	gi|391342303|ref|XP_003745460.1| PREDICTED: WD repeat-containing protein mio-like [Metaseiulus occidentalis]
comp111672	vjcomp111672_c0_seq1	gi|391330249|ref|XP_003739576.1|	2e-47	gi|391330249|ref|XP_003739576.1| PREDICTED: immunoglobulin-binding protein 1-like [Metaseiulus occidentalis]
comp122019	vjcomp122019_c0_seq1	gi|391348343|ref|XP_003748407.1|	1e-46	gi|391348343|ref|XP_003748407.1| PREDICTED: uncharacterized protein LOC100901707 [Metaseiulus occidentalis]
comp114992	vjcomp114992_c1_seq1	gi|391332679|ref|XP_003740759.1|	5e-45	gi|391332679|ref|XP_003740759.1| PREDICTED: dynein light chain 2, cytoplasmic-like [Metaseiulus occidentalis]
comp97215	vjcomp97215_c0_seq1	gi|391337959|ref|XP_003743331.1|	2e-43	gi|391337959|ref|XP_003743331.1| PREDICTED: uncharacterized protein LOC100902170 [Metaseiulus occidentalis]
comp122825	vjcomp122825_c6_seq1	gi|391332857|ref|XP_003740845.1|	5e-43	gi|391332857|ref|XP_003740845.1| PREDICTED: HEAT repeat-containing protein 1-like [Metaseiulus occidentalis]
comp106610	vjcomp106610_c0_seq1	gi|391336326|ref|XP_003742532.1|	7e-39	gi|391336326|ref|XP_003742532.1| PREDICTED: N(6)-adenine-specific DNA methyltransferase 2-like [Metaseiulus occidentalis]
comp107061	vjcomp107061_c1_seq1	gi|391343488|ref|XP_003746041.1|	9e-38	gi|391343488|ref|XP_003746041.1| PREDICTED: cGMP-inhibited 3',5'-cyclic phosphodiesterase A-like [Metaseiulus occidentalis]
comp80943	vjcomp80943_c0_seq1	gi|391343454|ref|XP_003746024.1|	1e-37	gi|391343454|ref|XP_003746024.1| PREDICTED: coiled-coil domain-containing protein 58-like [Metaseiulus occidentalis]
comp91012	vjcomp91012_c0_seq1	gi|391337472|ref|XP_003743091.1|	2e-36	gi|391337472|ref|XP_003743091.1| PREDICTED: acyl-CoA-binding domain-containing protein 6-like [Metaseiulus occidentalis]
comp62533	vjcomp62533_c0_seq1	gi|391337134|ref|XP_003742928.1|	2e-35	gi|391337134|ref|XP_003742928.1| PREDICTED: rab-like protein 3-like [Metaseiulus occidentalis]
comp120259	vjcomp120259_c0_seq1	gi|391334905|ref|XP_003741839.1|	3e-34	gi|391334905|ref|XP_003741839.1| PREDICTED: 3-oxoacyl-[acyl-carrier-protein] reductase FabG-like [Metaseiulus occidentalis]
comp80979	vjcomp80979_c0_seq1	gi|391347554|ref|XP_003748025.1|	5e-30	gi|391347554|ref|XP_003748025.1| PREDICTED: leukocyte elastase inhibitor C-like [Metaseiulus occidentalis]
comp101209	vjcomp101209_c0_seq1	gi|391340453|ref|XP_003744555.1|	2e-29	gi|391340453|ref|XP_003744555.1| PREDICTED: mitochondrial import inner membrane translocase subunit Tim10-like [Metaseiulus occidentalis]
comp118200	vjcomp118200_c0_seq2	gi|391327288|ref|XP_003738135.1|	4e-29	gi|391327288|ref|XP_003738135.1| PREDICTED: dolichyl-diphosphooligosaccharide--protein glycosyltransferase subunit 2-like [Metaseiulus occidentalis]
comp121996	vjcomp121996_c0_seq4	gi|391344609|ref|XP_003746588.1|	1e-28	gi|391344609|ref|XP_003746588.1| PREDICTED: myelin expression factor 2-like [Metaseiulus occidentalis]
comp124202	vjcomp124202_c0_seq6	gi|391335901|ref|XP_003742325.1|	5e-28	gi|391335901|ref|XP_003742325.1| PREDICTED: uncharacterized protein LOC100904897 [Metaseiulus occidentalis]
comp121884	vjcomp121884_c1_seq3	gi|391324981|ref|XP_003737019.1|	1e-27	gi|391324981|ref|XP_003737019.1| PREDICTED: prostaglandin E synthase 3-like [Metaseiulus occidentalis]
comp101871	vjcomp101871_c0_seq1	gi|391345161|ref|XP_003746860.1|	3e-27	gi|391345161|ref|XP_003746860.1| PREDICTED: transmembrane protein 242-like [Metaseiulus occidentalis]
comp11358	vjcomp11358_c0_seq1	gi|391346386|ref|XP_003747456.1|	5e-27	gi|391346386|ref|XP_003747456.1| PREDICTED: small ubiquitin-related modifier-like [Metaseiulus occidentalis]
comp94664	vjcomp94664_c0_seq1	gi|391329058|ref|XP_003738994.1|	6e-27	gi|391329058|ref|XP_003738994.1| PREDICTED: NADH dehydrogenase [ubiquinone] 1 alpha subcomplex subunit 13-like [Metaseiulus occidentalis]
comp81799	vjcomp81799_c0_seq1	gi|391335924|ref|XP_003742336.1|	2e-24	gi|391335924|ref|XP_003742336.1| PREDICTED: protein transport protein Sec61 subunit gamma-like [Metaseiulus occidentalis]
comp122198	vjcomp122198_c0_seq1	gi|391337146|ref|XP_003742934.1|	2e-23	gi|391337146|ref|XP_003742934.1| PREDICTED: uncharacterized protein LOC100902018 [Metaseiulus occidentalis]
comp122181	vjcomp122181_c0_seq1	gi|391326350|ref|XP_003737680.1|	5e-23	gi|391326350|ref|XP_003737680.1| PREDICTED: arginine/serine-rich coiled-coil protein 2-like [Metaseiulus occidentalis]
comp120502	vjcomp120502_c0_seq2	gi|391348297|ref|XP_003748384.1|	3e-22	gi|391348297|ref|XP_003748384.1| PREDICTED: cytochrome b5-like isoform 1 [Metaseiulus occidentalis]
comp92303	vjcomp92303_c0_seq1	gi|391340833|ref|XP_003744740.1|	6e-22	gi|391340833|ref|XP_003744740.1| PREDICTED: prefoldin subunit 4-like [Metaseiulus occidentalis]
comp227968	vjcomp227968_c0_seq1	gi|391338029|ref|XP_003743364.1|	1e-21	gi|391338029|ref|XP_003743364.1| PREDICTED: protein misato homolog 1-like [Metaseiulus occidentalis]
comp64812	vjcomp64812_c0_seq2	gi|391327013|ref|XP_003738003.1|	1e-20	gi|391327013|ref|XP_003738003.1| PREDICTED: rho GTPase-activating protein 26-like [Metaseiulus occidentalis]
comp78616	vjcomp78616_c0_seq1	gi|391330608|ref|XP_003739749.1|	1e-20	gi|391330608|ref|XP_003739749.1| PREDICTED: fatty acid-binding protein, heart-like [Metaseiulus occidentalis]
comp123106	vjcomp123106_c0_seq1	gi|391339762|ref|XP_003744216.1|	6e-20	gi|391339762|ref|XP_003744216.1| PREDICTED: uncharacterized protein LOC100904184 [Metaseiulus occidentalis]
comp123837	vjcomp123837_c0_seq1	gi|391339772|ref|XP_003744221.1|	7e-20	gi|391339772|ref|XP_003744221.1| PREDICTED: uncharacterized protein LOC100904905 [Metaseiulus occidentalis]
comp100402	vjcomp100402_c0_seq1	gi|391337615|ref|XP_003743162.1|	1e-19	gi|391337615|ref|XP_003743162.1| PREDICTED: DNA-directed RNA polymerases I, II, and III subunit RPABC4-like [Metaseiulus occidentalis]
comp110543	vjcomp110543_c0_seq1	gi|391335411|ref|XP_003742087.1|	9e-19	gi|391335411|ref|XP_003742087.1| PREDICTED: uncharacterized protein ZK1098.7-like [Metaseiulus occidentalis]
comp108417	vjcomp108417_c0_seq1	gi|391329850|ref|XP_003739380.1|	9e-18	gi|391329850|ref|XP_003739380.1| PREDICTED: NADH dehydrogenase [ubiquinone] 1 beta subcomplex subunit 11, mitochondrial-like [Metaseiulus occidentalis]
comp107639	vjcomp107639_c0_seq1	gi|391346711|ref|XP_003747612.1|	2e-15	gi|391346711|ref|XP_003747612.1| PREDICTED: alpha-tocopherol transfer protein-like [Metaseiulus occidentalis]
comp94440	vjcomp94440_c0_seq1	gi|391345261|ref|XP_003746908.1|	6e-15	gi|391345261|ref|XP_003746908.1| PREDICTED: protein-L-isoaspartate(D-aspartate) O-methyltransferase-like [Metaseiulus occidentalis]
comp77967	vjcomp77967_c0_seq1	gi|391347564|ref|XP_003748030.1|	3e-13	gi|391347564|ref|XP_003748030.1| PREDICTED: cAMP-regulated phosphoprotein 19-A-like [Metaseiulus occidentalis]
comp123700	vjcomp123700_c1_seq1	gi|391339353|ref|XP_003744016.1|	7e-12	gi|391339353|ref|XP_003744016.1| PREDICTED: X-box-binding protein 1-like isoform 1 [Metaseiulus occidentalis]
comp128818	vjcomp128818_c0_seq1	gi|391327735|ref|XP_003738352.1|	6e-10	gi|391327735|ref|XP_003738352.1| PREDICTED: WD repeat-containing protein 43-like [Metaseiulus occidentalis]
comp121133	vjcomp121133_c0_seq2	gi|391330715|ref|XP_003739800.1|	4e-07	gi|391330715|ref|XP_003739800.1| PREDICTED: uncharacterized protein LOC100902580 [Metaseiulus occidentalis]
comp122977	vjcomp122977_c0_seq1	gi|391338148|ref|XP_003743423.1|	4e-07	gi|391338148|ref|XP_003743423.1| PREDICTED: uncharacterized protein LOC100904134 [Metaseiulus occidentalis]

## Sheet: Table S10 
Table S10. Genes that had a significant Blastx similarity hit (e-value ≤ 1e-06) to the M. occidentalis predicted peptideds (cluster 3).
Gene id	Transcript id	Metaseiulus_id	evalue	Descriptions
22663	vjasmbl_69231	gi|391344520|ref|XP_003746545.1|	0	gi|391344520|ref|XP_003746545.1| PREDICTED: nose resistant to fluoxetine protein 6-like [Metaseiulus occidentalis]
29968	vjasmbl_60064	gi|391335965|ref|XP_003742355.1|	6e-157	gi|391335965|ref|XP_003742355.1| PREDICTED: uncharacterized protein LOC100897883 [Metaseiulus occidentalis]
41539	vjasmbl_45197	gi|391337361|ref|XP_003743038.1|	2e-34	gi|391337361|ref|XP_003743038.1| PREDICTED: uncharacterized protein LOC100906062 [Metaseiulus occidentalis]
57131	vjasmbl_25213	gi|391325065|ref|XP_003737061.1|	3e-56	gi|391325065|ref|XP_003737061.1| PREDICTED: scavenger receptor class B member 1-like [Metaseiulus occidentalis]
99464	vjasmbl_127245	gi|391330807|ref|XP_003739844.1|	2e-78	gi|391330807|ref|XP_003739844.1| PREDICTED: apoptosis regulator BAX-like [Metaseiulus occidentalis]
110535	vjasmbl_142296	gi|391325404|ref|XP_003737225.1|	8e-13	gi|391325404|ref|XP_003737225.1| PREDICTED: uncharacterized protein LOC100901002 [Metaseiulus occidentalis]
114574	vjasmbl_147871	gi|391343516|ref|XP_003746055.1|	6e-12	gi|391343516|ref|XP_003746055.1| PREDICTED: protein FAM188B-like [Metaseiulus occidentalis]
133177	vjasmbl_173083	gi|391329162|ref|XP_003739045.1|	2e-45	gi|391329162|ref|XP_003739045.1| PREDICTED: pupal cuticle protein Edg-84A-like [Metaseiulus occidentalis]
138833	vjasmbl_180759	gi|391341321|ref|XP_003744979.1|	2e-46	gi|391341321|ref|XP_003744979.1| PREDICTED: uncharacterized protein LOC100900414 [Metaseiulus occidentalis]
145728	vjasmbl_190307	gi|391338980|ref|XP_003743831.1|	0	gi|391338980|ref|XP_003743831.1| PREDICTED: rab3 GTPase-activating protein non-catalytic subunit-like [Metaseiulus occidentalis]
148990	vjcomp123318_c0_seq5	gi|391340670|ref|XP_003744661.1|	1e-146	gi|391340670|ref|XP_003744661.1| PREDICTED: solute carrier family 41 member 2-like [Metaseiulus occidentalis]
comp114948	vjcomp114948_c1_seq1	gi|391335803|ref|XP_003742278.1|	2e-155	gi|391335803|ref|XP_003742278.1| PREDICTED: leukotriene A-4 hydrolase-like [Metaseiulus occidentalis]
comp116742	vjcomp116742_c1_seq1	gi|391343532|ref|XP_003746063.1|	1e-20	gi|391343532|ref|XP_003746063.1| PREDICTED: uncharacterized protein LOC100904961 [Metaseiulus occidentalis]
comp124287	vjcomp124287_c0_seq13	gi|391328913|ref|XP_003738927.1|	1e-123	gi|391328913|ref|XP_003738927.1| PREDICTED: BTB/POZ domain-containing protein 6-B-like [Metaseiulus occidentalis]
