# Supplementary material for: Differential gene expression in Varroa jacobsoni mites following a host shift to European honey bees (Apis mellifera)
Source: BMC Genomics. 2016 Nov 16;17:926. doi: 10.1186/s12864-016-3130-3 (PMC5112721; doi:10.1186/s12864-016-3130-3)
Supplement: Additional file 7: Table S7. — GO terms significantly over-represented in mite genes that are down-regulated in the A. mellifera host, cluster 2 (208 genes). (XLSX 13 kb) [file 12864_2016_3130_MOESM7_ESM.xlsx]

## Sheet: Cluster 2 (GOs)
Table S7.GO terms significantly over-represented in mite genes that are down-regulated in the A. mellifera host, cluster 2 (208 genes).
Gene id	GO-ID	Term	Category	P-Value	AmUp seq. count*	Ref seq. count**
comp96641	GO:0033133	positive regulation of glucokinase activity	P	0.00824	1	0
comp96641	GO:0043540	6-phosphofructo-2-kinase/fructose-2,6-biphosphatase 1 complex	C	0.00824	1	0
comp94664, comp108417, comp114356, comp6084	GO:0005746	mitochondrial respiratory chain	C	0.00198	4	61
comp94664, comp108417, comp114356, comp6084	GO:0070469	respiratory chain	C	0.00546	4	82
comp92303, comp106792	GO:0016272	prefoldin complex	C	0.00182	2	6
comp92303, comp106792	GO:0007021	tubulin complex assembly	P	0.00494	2	11
comp92303, comp106792	GO:0051086	chaperone mediated protein folding independent of cofactor	P	0.00843	2	15
comp91012, comp106792, comp62533, comp84862, comp122106, comp115576, comp227968, comp122353, comp119113, comp100402, comp117955, comp101209, comp123837, comp109411, comp106174, comp81799, comp115549, comp11358, comp114992, comp107061, comp6084, comp97090, comp123221, comp121908	GO:0003006	developmental process involved in reproduction	P	0.00016	24	1332
comp91012, comp93012	GO:0010029	regulation of seed germination	P	0.00233	2	7
comp91012, comp118200	GO:0009505	plant-type cell wall	C	0.00289	2	8
comp91012, comp106834, comp106792, comp62533, comp84862, comp122106, comp115576, comp227968, comp122353, comp119113, comp100402, comp117955, comp101209, comp123837, comp109411, comp106174, comp110543, comp81799, comp115549, comp11358, comp114992, comp107061, comp6084, comp97090, comp123221, comp121908	GO:0022414	reproductive process	P	0.00295	26	1826
comp91012, comp106834, comp93012, comp120502, comp92303, comp121466, comp84862, comp100381, comp122353, comp118602, comp119113, comp117955, comp106174, comp110543, comp81799, comp11358, comp108555, comp97090, comp92378, comp122025	GO:0009791	post-embryonic development	P	0.00326	20	1266
comp91012, comp93012	GO:1900140	regulation of seedling development	P	0.00352	2	9
comp91012, comp106792, comp84862, comp122106, comp115576, comp227968, comp122353, comp119113, comp100402, comp117955, comp101209, comp123837, comp109411, comp106174, comp81799, comp115549, comp11358, comp114992, comp107061, comp6084, comp97090, comp123221, comp121908	GO:0044702	single organism reproductive process	P	0.00449	23	1587
comp91012, comp4057, comp118200, comp121884	GO:0009409	response to cold	P	0.00641	4	86
comp91012, comp106834, comp93012, comp92303, comp11358	GO:0048580	regulation of post-embryonic development	P	0.00995	5	154
comp84862, comp122106, comp115576, comp227968, comp122353, comp119113, comp117955, comp81799, comp115549, comp107061, comp6084, comp97090, comp123221, comp121908	GO:0007281	germ cell development	P	0.00119	14	665
comp84862, comp122106, comp115576, comp227968, comp122353, comp119113, comp117955, comp81799, comp115549, comp107061, comp6084, comp97090, comp123221, comp121908	GO:0022412	cellular process involved in reproduction in multicellular organism	P	0.00333	14	744
comp84862, comp122106, comp119113, comp121908	GO:0042051	compound eye photoreceptor development	P	0.00641	4	86
comp84862, comp122106, comp115576, comp122353, comp119113, comp81799, comp107061, comp97090, comp123221, comp121908	GO:0048477	oogenesis	P	0.0091	10	502
comp84862, comp122106, comp115576, comp118602, comp121908	GO:0008360	regulation of cell shape	P	0.00945	5	152
comp76194	GO:0046110	xanthine metabolic process	P	0.00824	1	0
comp31215, comp94664, comp108417, comp114356, comp6084	GO:1990204	oxidoreductase complex	C	0.000855	5	85
comp31215, comp94664, comp100381, comp84161, comp118602, comp96641, comp100402, comp108417, comp123837, comp118200, comp114356, comp121884, comp114992, comp6084	GO:1902494	catalytic complex	C	0.00588	14	794
comp31215, comp120259	GO:0006734	NADH metabolic process	P	0.00843	2	15
comp122353, comp119113	GO:0016336	establishment or maintenance of polarity of larval imaginal disc epithelium	P	0.00494	2	11
comp122106, comp119113, comp107061	GO:0061028	establishment of endothelial barrier	P	0.000476	3	16
comp122106, comp119113, comp107061	GO:0001885	endothelial cell development	P	0.00317	3	33
comp122106, comp121908	GO:0008594	photoreceptor cell morphogenesis	P	0.00658	2	13
comp119113, comp119257, comp121908	GO:0044091	membrane biogenesis	P	0.00343	3	34
comp117955, comp115549, comp39789	GO:0005801	cis-Golgi network	C	0.00169	3	26
comp114292, comp93012, comp31215, comp94664, comp111872, comp92303, comp122019, comp106792, comp13395, comp84862, comp100381, comp122106, comp50923, comp120259, comp122353, comp81357, comp84161, comp118602, comp96641, comp119113, comp100402, comp121996, comp108417, comp101209, comp123837, comp118200, comp106174, comp114356, comp110543, comp81799, comp121884, comp11358, comp121133, comp119257, com…	GO:0032991	macromolecular complex	C	0.00802	42	3704
comp111672, comp77967	GO:0008601	protein phosphatase type 2A regulator activity	F	0.0042	2	10
comp111672, comp50923, comp122353, comp122795	GO:0035303	regulation of dephosphorylation	P	0.00441	4	77
comp107061	GO:0000156	phosphorelay response regulator activity	F	0.00824	1	0
comp107061	GO:0086024	adrenergic receptor signaling pathway involved in positive regulation of heart rate	P	0.00824	1	0
comp106834, comp92303, comp121466, comp84862, comp122353, comp118602, comp119113, comp117955, comp11358, comp97090, comp122025	GO:0048569	post-embryonic organ development	P	0.00254	11	489
comp106834, comp84862, comp122106, comp115576, comp227968, comp122353, comp119113, comp100402, comp117955, comp106174, comp81799, comp115549, comp114992, comp107061, comp6084, comp97090, comp123221, comp121908	GO:0048610	cellular process involved in reproduction	P	0.00267	18	1065
comp106834, comp120502, comp92303, comp100381, comp122353, comp119113, comp117955, comp106174, comp110543, comp81799, comp11358, comp108555, comp92378	GO:0002164	larval development	P	0.00445	13	686
comp106834, comp121466, comp84862, comp122353, comp118602, comp119113, comp97090, comp122025	GO:0007560	imaginal disc morphogenesis	P	0.00528	8	318
comp106834, comp120502, comp121466, comp84862, comp122353, comp118602, comp119113, comp97090, comp122025	GO:0002165	instar larval or pupal development	P	0.00603	9	397
comp106834, comp121466, comp84862, comp122353, comp118602, comp119113, comp97090, comp122025	GO:0048563	post-embryonic organ morphogenesis	P	0.00801	8	342
comp106834, comp100381, comp108555, comp123221	GO:0055088	lipid homeostasis	P	0.00956	4	97
comp106834, comp121466, comp84862, comp122353, comp118602, comp119113, comp97090, comp122025	GO:0048707	instar larval or pupal morphogenesis	P	0.00972	8	354
comp101209, comp81799	GO:0015450	P-P-bond-hydrolysis-driven protein transmembrane transporter activity	F	0.00843	2	15
Fisher’s exact test showing. Enriched GO terms in mite genes that are down-regulated in A. mellifera host.
* 208 genes in test set
** number of times the GO was identified in reference set of ~37661 genes
Rows in bold highlight the GO terms decribed in in Table 2.5 in main text.
