# Supplementary material for: Differential gene expression in Varroa jacobsoni mites following a host shift to European honey bees (Apis mellifera)
Source: BMC Genomics. 2016 Nov 16;17:926. doi: 10.1186/s12864-016-3130-3 (PMC5112721; doi:10.1186/s12864-016-3130-3)
Supplement: Additional file 8: Table S9. — GO terms significantly over-represented in mite genes that are down-regulated in the A. mellifera host, cluster 3 (56 genes). (XLS 29 kb) [file 12864_2016_3130_MOESM8_ESM.xls]

## Sheet: Table S9
Table S9. Enriched GO terms in mite genes that are down-regulated in the A. mellifera host, cluster 3 (56 genes).
Gene id	GO-ID	Term	Category	P-Value	Am-up seq. count*	Ref seq. count**
57131	GO:0097006	regulation of plasma lipoprotein particle levels	P	0.0392	1	48
	GO:0015918	sterol transport	P	0.0626	1	78
	GO:0030301	cholesterol transport	P	0.0626	1	78
80713	GO:0004519	endonuclease activity	F	0.0816	1	103
99464	GO:0097136	Bcl-2 family protein complex	C	0.00163	1	1
	GO:0051400	BH domain binding	F	0.00569	1	6
	GO:0001783	B cell apoptotic process	P	0.00892	1	10
	GO:0001776	leukocyte homeostasis	P	0.0258	1	31
	GO:0070227	lymphocyte apoptotic process	P	0.0266	1	32
	GO:0032091	negative regulation of protein binding	P	0.0313	1	38
	GO:1902108	regulation of mitochondrial membrane permeability involved in apoptotic process	P	0.0353	1	43
	GO:0071887	leukocyte apoptotic process	P	0.0369	1	45
	GO:0010822	positive regulation of mitochondrion organization	P	0.04	1	49
	GO:0046902	regulation of mitochondrial membrane permeability	P	0.0439	1	54
	GO:0090559	regulation of membrane permeability	P	0.0439	1	54
	GO:0006919	activation of cysteine-type endopeptidase activity involved in apoptotic process	P	0.0486	1	60
	GO:0046930	pore complex	C	0.0494	1	61
	GO:0097202	activation of cysteine-type endopeptidase activity	P	0.051	1	63
	GO:0051100	negative regulation of binding	P	0.0548	1	68
	GO:2001235	positive regulation of apoptotic signaling pathway	P	0.0656	1	82
	GO:0007006	mitochondrial membrane organization	P	0.0672	1	84
	GO:0010623	developmental programmed cell death	P	0.0672	1	84
	GO:0010821	regulation of mitochondrion organization	P	0.0687	1	86
	GO:0031638	zymogen activation	P	0.0695	1	87
	GO:0043280	positive regulation of cysteine-type endopeptidase activity involved in apoptotic process	P	0.0733	1	92
	GO:0008637	apoptotic mitochondrial changes	P	0.0741	1	93
	GO:2001056	positive regulation of cysteine-type endopeptidase activity	P	0.0756	1	95
	GO:0043393	regulation of protein binding	P	0.0824	1	104
	GO:0010950	positive regulation of endopeptidase activity	P	0.0831	1	105
	GO:0010952	positive regulation of peptidase activity	P	0.0854	1	108
comp114948	GO:0004301	epoxide hydrolase activity	F	0.00325	1	3
	GO:0004463	leukotriene-A4 hydrolase activity	F	0.00407	1	4
	GO:0060509	Type I pneumocyte differentiation	P	0.00488	1	5
	GO:0019370	leukotriene biosynthetic process	P	0.00569	1	6
	GO:0016803	ether hydrolase activity	F	0.00731	1	8
	GO:0016801	hydrolase activity, acting on ether bonds	F	0.00973	1	11
	GO:0006691	leukotriene metabolic process	P	0.0138	1	16
	GO:0004177	aminopeptidase activity	F	0.0194	1	23
	GO:0060487	lung epithelial cell differentiation	P	0.0202	1	24
	GO:0010043	response to zinc ion	P	0.0226	1	27
	GO:0060479	lung cell differentiation	P	0.0226	1	27
	GO:0043171	peptide catabolic process	P	0.0242	1	29
	GO:0046456	icosanoid biosynthetic process	P	0.0242	1	29
	GO:1901570	fatty acid derivative biosynthetic process	P	0.0242	1	29
	GO:0006636	unsaturated fatty acid biosynthetic process	P	0.0258	1	31
	GO:0060428	lung epithelium development	P	0.0258	1	31
	GO:0006690	icosanoid metabolic process	P	0.0463	1	57
	GO:1901568	fatty acid derivative metabolic process	P	0.0463	1	57
	GO:0008238	exopeptidase activity	F	0.0572	1	71
	GO:1990267	response to transition metal nanoparticle	P	0.0572	1	71
	GO:0033559	unsaturated fatty acid metabolic process	P	0.071	1	89
Fisher’s exact test showing. GO terms significantly over-represented in mite genes that are down-regulated in A. mellifera host.
* 56 genes in test set
** number of times the GO was identified in reference set of ~37661 genes
Rows in bold highlight the GO terms decribed in in Table 2.5 in main text.
